# Supplementary material for: catena-Poly[[[2-(1,3-thia­zol-4-yl)-1H-benzimidazole]­manganese(II)]-μ-oxalato]
Source: Acta Crystallogr Sect E Struct Rep Online. 2013 Aug 23;69(Pt 9):m522. doi: 10.1107/S1600536813023428 (PMC3884504; doi:10.1107/S1600536813023428)
Supplement: Supplementary file 1 [file e-69-0m522-sup1.cif]

##############################################################################
#                                                                            #
# This CIF contains the data in a paper accepted for publication in          #
# Acta Crystallographica Section E. It conforms to the requirements of       #
# Notes for Authors for Acta Crystallographica Section E, and has been       #
# peer reviewed under the auspices of the IUCr Commission on Journals.       #
#                                                                            #
# Full details of the Crystallographic Information File format               #
# are given in the paper "The Crystallographic Information File (CIF):       #
# a New Standard Archive File for Crystallography" by S. R. Hall, F. H.      #
# Allen and I. D. Brown [Acta Cryst. (1991), A47, 655-685].                  #
#                                                                            #
# The current version of the core CIF dictionary is obtainable from          #
# ftp://ftp.iucr.org/pub/cif_core.dic.                                       #
#                                                                            #
# Software is freely available for graphical display of the structure(s)     #
# in this CIF. For information consult the CIF software page                 #
# http://www.iucr.org/resources/cif/software.                                #
#                                                                            #
# This file may be used for bona fide research purposes within the           #
# scientific community so long as proper attribution is given to the journal # 
# article from which it was obtained.                                        #
#                                                                            #
##############################################################################
data_I
_audit_creation_method     SHELXL-97
_chemical_name_systematic
;\
<i>catena</i>-Poly[[[2-(1,3-thiazol-4-yl)-1<i>H</i>-\
benzimidazole]manganese(II)]-\m-oxalato]
;
_chemical_name_common     ?
_chemical_formula_moiety     'C12 H7 Mn N3 O4 S'
_chemical_formula_sum     'C12 H7 Mn N3 O4 S'
_chemical_formula_iupac     '[Mn (C2 O4) (C10 H7 N3 S)]'
_chemical_formula_weight     344.21
_chemical_melting_point     ?
_symmetry_cell_setting     monoclinic
_symmetry_space_group_name_H-M     'P 21/c'
_symmetry_space_group_name_Hall     '-P 2ybc'
loop_
    _symmetry_equiv_pos_as_xyz
    'x, y, z'
    '-x, y+1/2, -z+1/2'
    '-x, -y, -z'
    'x, -y-1/2, z-1/2'
_cell_length_a     9.374(2)
_cell_length_b     17.834(5)
_cell_length_c     8.926(2)
_cell_angle_alpha     90.00
_cell_angle_beta     113.500(3)
_cell_angle_gamma     90.00
_cell_volume     1368.5(6)
_cell_formula_units_Z     4
_cell_measurement_reflns_used     5023
_cell_measurement_theta_min     2.37
_cell_measurement_theta_max     28.28
_cell_measurement_temperature     296(2)
_exptl_crystal_description     block
_exptl_crystal_colour     Colorless
_exptl_crystal_size_max     0.19
_exptl_crystal_size_mid     0.15
_exptl_crystal_size_min     0.12
_exptl_crystal_density_diffrn     1.671
_exptl_crystal_density_meas     ?
_exptl_crystal_density_method     'not measured'
_exptl_crystal_F_000     692
_exptl_absorpt_coefficient_mu     1.135
_exptl_absorpt_correction_type     multi-scan
_exptl_absorpt_process_details     '(SADABS; Bruker, 2001)'
_exptl_absorpt_correction_T_min     0.8132
_exptl_absorpt_correction_T_max     0.8758
_exptl_special_details
;
;
_diffrn_ambient_temperature     296(2)
_diffrn_radiation_type     MoK\a
_diffrn_radiation_wavelength     0.71073
_diffrn_radiation_source     'fine-focus sealed tube'
_diffrn_radiation_monochromator     graphite
_diffrn_measurement_device_type     'Bruker SMART 1000'
_diffrn_measurement_method     'phi and omega scans'
_diffrn_detector_area_resol_mean     ?
_diffrn_reflns_number     7273
_diffrn_reflns_av_R_equivalents     0.0174
_diffrn_reflns_av_sigmaI/netI     0.0182
_diffrn_reflns_theta_min     2.28
_diffrn_reflns_theta_max     25.00
_diffrn_reflns_theta_full     25.00
_diffrn_measured_fraction_theta_max     1.000
_diffrn_measured_fraction_theta_full     1.000
_diffrn_reflns_limit_h_min     -7
_diffrn_reflns_limit_h_max     11
_diffrn_reflns_limit_k_min     -21
_diffrn_reflns_limit_k_max     20
_diffrn_reflns_limit_l_min     -10
_diffrn_reflns_limit_l_max     10
_diffrn_standards_number     ?
_diffrn_standards_interval_count     ?
_diffrn_standards_interval_time     ?
_diffrn_standards_decay_%     ?
_refine_special_details
;
Refinement of <i>F</i>^2^ against ALL reflections. The weighted <i>R</i>-factor
<i>wR</i> and goodness of fit <i>S</i> are based on <i>F</i>^2^, conventional
<i>R</i>-factors <i>R</i> are based on <i>F</i>, with <i>F</i> set to zero for
negative <i>F</i>^2^. The threshold expression of <i>F</i>^2^ >
\s(<i>F</i>^2^) is used only for calculating <i>R</i>-factors(gt) <i>etc</i>.
and is not relevant to the choice of reflections for refinement.
<i>R</i>-factors based on <i>F</i>^2^ are statistically about twice as large
as those based on <i>F</i>, and <i>R</i>- factors based on ALL data will be
even larger.
;
_reflns_number_total     2412
_reflns_number_gt     2221
_reflns_threshold_expression     I>2sigma(I)
_refine_ls_structure_factor_coef     Fsqd
_refine_ls_matrix_type     full
_refine_ls_R_factor_all     0.0269
_refine_ls_R_factor_gt     0.0242
_refine_ls_wR_factor_gt     0.0667
_refine_ls_wR_factor_ref     0.0685
_refine_ls_goodness_of_fit_ref     1.077
_refine_ls_restrained_S_all     1.077
_refine_ls_number_reflns     2412
_refine_ls_number_parameters     190
_refine_ls_number_restraints     0
_refine_ls_hydrogen_treatment     constr
_refine_ls_weighting_scheme     calc
_refine_ls_weighting_details
         'calc w=1/[\s^2^(Fo^2^)+(0.0339P)^2^+0.5684P] where P=(Fo^2^+2Fc^2^)/3'
_atom_sites_solution_hydrogens     geom
_atom_sites_solution_primary     direct
_atom_sites_solution_secondary     difmap
_refine_ls_shift/su_max     0.001
_refine_ls_shift/su_mean     0.000
_refine_diff_density_max     0.268
_refine_diff_density_min     -0.278
_refine_ls_extinction_method     none
_refine_ls_extinction_coef     ?
loop_
    _atom_type_symbol
    _atom_type_description
    _atom_type_scat_dispersion_real
    _atom_type_scat_dispersion_imag
    _atom_type_scat_source
    'C' 'C' 0.0033 0.0016
                         'International Tables Vol C Tables 4.2.6.8 and 6.1.1.4'
    'H' 'H' 0.0000 0.0000
                         'International Tables Vol C Tables 4.2.6.8 and 6.1.1.4'
    'N' 'N' 0.0061 0.0033
                         'International Tables Vol C Tables 4.2.6.8 and 6.1.1.4'
    'O' 'O' 0.0106 0.0060
                         'International Tables Vol C Tables 4.2.6.8 and 6.1.1.4'
    'S' 'S' 0.1246 0.1234
                         'International Tables Vol C Tables 4.2.6.8 and 6.1.1.4'
    'Mn' 'Mn' 0.3368 0.7283
                         'International Tables Vol C Tables 4.2.6.8 and 6.1.1.4'
_computing_data_collection     'SMART (Bruker, 2007)'
_computing_cell_refinement     'SAINT (Bruker, 2007)'
_computing_data_reduction     'SAINT (Bruker, 2007)'
_computing_structure_solution     'SHELXTL (Sheldrick, 2008)'
_computing_structure_refinement     'SHELXTL (Sheldrick, 2008)'
_computing_molecular_graphics     'SHELXTL (Sheldrick, 2008)'
_computing_publication_material     'SHELXTL (Sheldrick, 2008)'
loop_
    _atom_site_type_symbol
    _atom_site_label
    _atom_site_fract_x
    _atom_site_fract_y
    _atom_site_fract_z
    _atom_site_U_iso_or_equiv
    _atom_site_adp_type
    _atom_site_calc_flag
    _atom_site_refinement_flags
    _atom_site_occupancy
    _atom_site_symmetry_multiplicity
    _atom_site_disorder_assembly
    _atom_site_disorder_group
    Mn Mn1 0.28290(3) 0.932763(14) 0.20300(3) 0.03109(11) Uani d . 1 1 . .
    S S1 0.64896(7) 0.83770(4) -0.00986(9) 0.0624(2) Uani d . 1 1 . .
    O O1 0.39555(17) 0.91664(7) 0.47096(16) 0.0433(4) Uani d . 1 1 . .
    O O2 0.43698(18) 1.03068(8) 0.29932(16) 0.0484(4) Uani d . 1 1 . .
    O O3 0.17776(14) 0.99693(8) -0.02014(16) 0.0376(3) Uani d . 1 1 . .
    O O4 0.05151(15) 0.95656(8) 0.18979(16) 0.0377(3) Uani d . 1 1 . .
    N N1 0.45900(19) 0.87876(9) 0.1125(2) 0.0413(4) Uani d . 1 1 . .
    N N2 0.22949(18) 0.81054(8) 0.17676(18) 0.0320(3) Uani d . 1 1 . .
    N N3 0.2776(2) 0.69534(9) 0.1121(2) 0.0397(4) Uani d . 1 1 . .
    H H3 0.3214 0.6596 0.0814 0.048 Uiso calc R 1 1 . .
    C C1 0.0364(2) 1.01176(9) -0.0610(2) 0.0304(4) Uani d . 1 1 . .
    C C2 0.3161(2) 0.76883(10) 0.1233(2) 0.0322(4) Uani d . 1 1 . .
    C C3 0.1257(2) 0.76095(10) 0.1997(2) 0.0345(4) Uani d . 1 1 . .
    C C4 0.4377(2) 0.80249(11) 0.0832(2) 0.0356(4) Uani d . 1 1 . .
    C C5 0.4889(2) 0.96704(10) 0.5512(2) 0.0336(4) Uani d . 1 1 . .
    C C6 0.1543(2) 0.68852(11) 0.1592(2) 0.0408(5) Uani d . 1 1 . .
    C C7 0.0076(2) 0.77466(13) 0.2539(3) 0.0445(5) Uani d . 1 1 . .
    H H7 -0.0116 0.8225 0.2831 0.053 Uiso calc R 1 1 . .
    C C8 0.0644(3) 0.62731(13) 0.1659(3) 0.0615(7) Uani d . 1 1 . .
    H H8 0.0825 0.5792 0.1372 0.074 Uiso calc R 1 1 . .
    C C9 0.5322(3) 0.77105(13) 0.0185(3) 0.0480(5) Uani d . 1 1 . .
    H H9 0.5331 0.7205 -0.0067 0.058 Uiso calc R 1 1 . .
    C C10 -0.0793(3) 0.71361(15) 0.2620(3) 0.0602(7) Uani d . 1 1 . .
    H H10 -0.1583 0.7206 0.2986 0.072 Uiso calc R 1 1 . .
    C C11 -0.0529(3) 0.64235(16) 0.2177(4) 0.0697(8) Uani d . 1 1 . .
    H H11 -0.1164 0.6033 0.2230 0.084 Uiso calc R 1 1 . .
    C C12 0.5678(3) 0.90352(14) 0.0683(3) 0.0537(6) Uani d . 1 1 . .
    H H12 0.5982 0.9535 0.0791 0.064 Uiso calc R 1 1 . .
loop_
    _atom_site_aniso_label
    _atom_site_aniso_U_11
    _atom_site_aniso_U_22
    _atom_site_aniso_U_33
    _atom_site_aniso_U_12
    _atom_site_aniso_U_13
    _atom_site_aniso_U_23
    Mn1 0.02973(17) 0.02287(16) 0.03696(18) -0.00105(10) 0.00938(13)
                                                                    -0.00085(10)
    S1 0.0522(4) 0.0722(4) 0.0788(4) 0.0189(3) 0.0429(3) 0.0219(3)
    O1 0.0519(9) 0.0291(7) 0.0401(7) -0.0171(6) 0.0090(6) 0.0016(6)
    O2 0.0616(9) 0.0343(8) 0.0363(8) -0.0179(7) 0.0058(7) 0.0050(6)
    O3 0.0294(7) 0.0425(8) 0.0417(7) 0.0018(6) 0.0150(6) 0.0054(6)
    O4 0.0372(7) 0.0387(7) 0.0376(7) 0.0065(6) 0.0152(6) 0.0074(6)
    N1 0.0368(9) 0.0326(9) 0.0584(11) 0.0025(7) 0.0230(8) 0.0052(8)
    N2 0.0325(8) 0.0247(8) 0.0367(8) -0.0019(6) 0.0115(6) -0.0021(6)
    N3 0.0472(10) 0.0238(8) 0.0445(9) 0.0038(7) 0.0144(8) -0.0033(7)
    C1 0.0323(10) 0.0224(8) 0.0359(10) -0.0023(7) 0.0130(8) -0.0040(7)
    C2 0.0340(10) 0.0263(9) 0.0327(9) 0.0030(7) 0.0095(8) -0.0013(7)
    C3 0.0330(10) 0.0316(10) 0.0335(9) -0.0042(8) 0.0074(8) 0.0026(7)
    C4 0.0340(10) 0.0345(10) 0.0357(10) 0.0069(8) 0.0112(8) 0.0025(8)
    C5 0.0364(10) 0.0219(9) 0.0385(10) -0.0045(7) 0.0106(8) 0.0016(8)
    C6 0.0419(11) 0.0293(10) 0.0425(11) -0.0030(8) 0.0077(9) 0.0046(8)
    C7 0.0372(11) 0.0505(13) 0.0446(11) 0.0007(9) 0.0149(9) 0.0096(9)
    C8 0.0638(16) 0.0319(12) 0.0713(16) -0.0098(11) 0.0086(13) 0.0109(11)
    C9 0.0470(12) 0.0478(13) 0.0505(12) 0.0133(10) 0.0208(10) 0.0022(10)
    C10 0.0439(13) 0.0677(17) 0.0672(15) -0.0024(12) 0.0203(11) 0.0300(13)
    C11 0.0503(15) 0.0589(17) 0.0879(19) -0.0153(12) 0.0149(14) 0.0341(14)
    C12 0.0404(12) 0.0462(12) 0.0781(16) 0.0069(10) 0.0276(11) 0.0182(12)
_geom_special_details
;
All e.s.d.'s (except the e.s.d. in the dihedral angle between two l.s. planes)
are estimated using the full covariance matrix. The cell e.s.d.'s are taken
into account individually in the estimation of e.s.d.'s in distances, angles
and torsion angles; correlations between e.s.d.'s in cell parameters are only
used when they are defined by crystal symmetry. An approximate (isotropic)
treatment of cell e.s.d.'s is used for estimating e.s.d.'s involving l.s.
planes.
;
loop_
    _geom_bond_atom_site_label_1
    _geom_bond_atom_site_label_2
    _geom_bond_site_symmetry_2
    _geom_bond_distance
    _geom_bond_publ_flag
    Mn1 O1 . 2.2146(15) y
    Mn1 O2 . 2.2100(14) y
    Mn1 O3 . 2.1640(14) y
    Mn1 O4 . 2.1667(15) y
    Mn1 N1 . 2.3170(17) y
    Mn1 N2 . 2.2279(16) y
    S1 C12 . 1.694(3) ?
    S1 C9 . 1.702(2) ?
    O1 C5 . 1.260(2) ?
    O2 C5 3_676 1.235(2) ?
    O3 C1 . 1.254(2) ?
    O4 C1 3_575 1.251(2) ?
    N1 C12 . 1.308(3) ?
    N1 C4 . 1.384(3) ?
    N2 C2 . 1.323(2) ?
    N2 C3 . 1.389(2) ?
    N3 C2 . 1.353(2) ?
    N3 C6 . 1.384(3) ?
    N3 H3 . 0.8600 ?
    C1 O4 3_575 1.251(2) ?
    C1 C1 3_575 1.556(4) ?
    C2 C4 . 1.453(3) ?
    C3 C6 . 1.396(3) ?
    C3 C7 . 1.396(3) ?
    C4 C9 . 1.357(3) ?
    C5 O2 3_676 1.235(2) ?
    C5 C5 3_676 1.553(3) ?
    C6 C8 . 1.395(3) ?
    C7 C10 . 1.378(3) ?
    C7 H7 . 0.9300 ?
    C8 C11 . 1.378(4) ?
    C8 H8 . 0.9300 ?
    C9 H9 . 0.9300 ?
    C10 C11 . 1.382(4) ?
    C10 H10 . 0.9300 ?
    C11 H11 . 0.9300 ?
    C12 H12 . 0.9300 ?
loop_
    _geom_angle_atom_site_label_1
    _geom_angle_atom_site_label_2
    _geom_angle_atom_site_label_3
    _geom_angle_site_symmetry_1
    _geom_angle_site_symmetry_3
    _geom_angle
    _geom_angle_publ_flag
    O3 Mn1 O4 . . 76.57(5) ?
    O3 Mn1 O2 . . 85.83(5) ?
    O4 Mn1 O2 . . 110.56(6) ?
    O3 Mn1 O1 . . 155.34(5) ?
    O4 Mn1 O1 . . 96.90(5) ?
    O2 Mn1 O1 . . 74.11(5) ?
    O3 Mn1 N2 . . 114.83(5) ?
    O4 Mn1 N2 . . 90.45(6) ?
    O2 Mn1 N2 . . 153.97(6) ?
    O1 Mn1 N2 . . 88.68(5) ?
    O3 Mn1 N1 . . 91.44(6) ?
    O4 Mn1 N1 . . 154.07(6) ?
    O2 Mn1 N1 . . 91.04(6) ?
    O1 Mn1 N1 . . 102.91(6) ?
    N2 Mn1 N1 . . 73.63(6) ?
    C12 S1 C9 . . 90.09(11) ?
    C5 O1 Mn1 . . 116.44(11) ?
    C5 O2 Mn1 3_676 . 116.44(12) ?
    C1 O3 Mn1 . . 114.82(12) ?
    C1 O4 Mn1 3_575 . 114.64(12) ?
    C12 N1 C4 . . 110.24(18) ?
    C12 N1 Mn1 . . 135.57(15) ?
    C4 N1 Mn1 . . 113.89(12) ?
    C2 N2 C3 . . 105.18(15) ?
    C2 N2 Mn1 . . 116.34(12) ?
    C3 N2 Mn1 . . 138.48(13) ?
    C2 N3 C6 . . 107.05(16) ?
    C2 N3 H3 . . 126.5 ?
    C6 N3 H3 . . 126.5 ?
    O4 C1 O3 3_575 . 126.52(17) ?
    O4 C1 C1 3_575 3_575 116.9(2) ?
    O3 C1 C1 . 3_575 116.54(19) ?
    N2 C2 N3 . . 112.80(17) ?
    N2 C2 C4 . . 120.73(16) ?
    N3 C2 C4 . . 126.47(17) ?
    N2 C3 C6 . . 109.46(17) ?
    N2 C3 C7 . . 129.70(18) ?
    C6 C3 C7 . . 120.84(19) ?
    C9 C4 N1 . . 114.63(19) ?
    C9 C4 C2 . . 130.04(19) ?
    N1 C4 C2 . . 115.32(16) ?
    O2 C5 O1 3_676 . 127.00(17) ?
    O2 C5 C5 3_676 3_676 117.4(2) ?
    O1 C5 C5 . 3_676 115.6(2) ?
    N3 C6 C8 . . 132.4(2) ?
    N3 C6 C3 . . 105.50(16) ?
    C8 C6 C3 . . 122.1(2) ?
    C10 C7 C3 . . 116.5(2) ?
    C10 C7 H7 . . 121.7 ?
    C3 C7 H7 . . 121.7 ?
    C11 C8 C6 . . 116.0(2) ?
    C11 C8 H8 . . 122.0 ?
    C6 C8 H8 . . 122.0 ?
    C4 C9 S1 . . 110.03(17) ?
    C4 C9 H9 . . 125.0 ?
    S1 C9 H9 . . 125.0 ?
    C7 C10 C11 . . 122.3(2) ?
    C7 C10 H10 . . 118.8 ?
    C11 C10 H10 . . 118.8 ?
    C8 C11 C10 . . 122.2(2) ?
    C8 C11 H11 . . 118.9 ?
    C10 C11 H11 . . 118.9 ?
    N1 C12 S1 . . 115.01(18) ?
    N1 C12 H12 . . 122.5 ?
    S1 C12 H12 . . 122.5 ?
loop_
    _geom_hbond_atom_site_label_D
    _geom_hbond_atom_site_label_H
    _geom_hbond_atom_site_label_A
    _geom_hbond_site_symmetry_A
    _geom_hbond_distance_DH
    _geom_hbond_distance_HA
    _geom_hbond_distance_DA
    _geom_hbond_angle_DHA
    N3 H3 O1 4_575 0.86 1.96 2.812(2) 170
    C12 H12 O3 3_675 0.93 2.52 3.137(3) 124
data_global
_journal_date_recd_electronic     2013-08-03
_journal_date_accepted     2013-08-20
_journal_name_full     'Acta Crystallographica, Section E'
_journal_year     2013
_journal_volume     69
_journal_issue      9
_journal_page_first     m522
_journal_page_last     m522
_journal_paper_category     QM
_journal_paper_doi     10.1107/S1600536813023428
_journal_coeditor_code     XU5729
_publ_contact_author_name     'Xian-Hong Yin'
_publ_contact_author_address
;
College of Chemistry and Chemical Engineering
Guangxi University for Nationalities
Nanning 530006
People's Republic of China
;
_publ_contact_author_email     lplgkt878@163.com
_publ_contact_author_fax     '0086-771-3064863'
_publ_contact_author_phone     '0086-771-3064863'
_publ_section_title
;\
<i>catena</i>-Poly[[[2-(1,3-thiazol-4-yl)-1<i>H</i>-benzimidazole]manganese(II)\
]-\m-oxalato]
;
loop_
    _publ_author_name
    _publ_author_address
    'Peng Liang'
;
College of Chemistry and Chemical Engineering,
Guangxi University for Nationalities,
Nanning 530006
People's Republic of China
;
    'Li-Ning Huang'
;
Nonferrous Geological Prospecting Bureau,
Hunan Non-ferrous Geology Exploration and Institute,
Changsha 410015
People's Republic of China
;
    'Xian-Hong Yin'
;
College of Chemistry and Chemical Engineering,
Guangxi University for Nationalities,
Nanning 530006
People's Republic of China
;
