# Supplementary material for: catena-Poly[[[2-(1,3-thia­zol-4-yl)-1H-benzimidazole]­manganese(II)]-μ-oxalato]
Source: Acta Crystallogr Sect E Struct Rep Online. 2013 Aug 23;69(Pt 9):m522. doi: 10.1107/S1600536813023428 (PMC3884504; doi:10.1107/S1600536813023428)
Supplement: Supplementary file 2 [file e-69-0m522-Isup2.hkl]

# 
# h,k,l, Fc-squared, Fo-squared, sigma(Fo-squared) and status flag 
# 
data_I
_shelx_title ' lp3 in P2(1)/c' 
_shelx_refln_list_code          4 
_shelx_F_calc_maximum      240.58 
_exptl_crystal_F_000       692.00 
_reflns_d_resolution_high  0.8409 
 
loop_ 
 _symmetry_equiv_pos_as_xyz 
 'x, y, z' 
 '-x, y+1/2, -z+1/2' 
 '-x, -y, -z' 
 'x, -y-1/2, z-1/2' 
 
_cell_length_a     9.3737 
_cell_length_b    17.8341 
_cell_length_c     8.9263 
_cell_angle_alpha  90.000 
_cell_angle_beta  113.500 
_cell_angle_gamma  90.000 
 
_shelx_F_squared_multiplier     1.000 
 
loop_ 
 _refln_index_h 
 _refln_index_k 
 _refln_index_l 
 _refln_F_squared_calc 
 _refln_F_squared_meas 
 _refln_F_squared_sigma 
 _refln_observed_status 
   1   0   0     2460.45     2500.67     36.82 o 
   2   0   0      985.92      993.79     15.32 o 
   3   0   0     3169.25     2926.29     43.18 o 
   4   0   0     1696.86     1709.99     26.64 o 
   5   0   0     1466.61     1394.81     22.43 o 
   6   0   0       61.24       59.08      5.07 o 
   7   0   0      916.19      927.24     25.90 o 
   8   0   0      288.04      279.24     12.95 o 
   9   0   0      397.64      374.95     16.33 o 
  10   0   0       35.95       27.59      6.19 o 
   1   1   0    10066.62    10346.62    123.28 o 
   2   1   0      398.46      393.63      5.77 o 
   3   1   0     3224.75     3061.45     32.01 o 
   4   1   0        2.27        3.43      0.81 o 
   5   1   0      942.02      915.91     11.07 o 
   6   1   0     1483.95     1471.56     21.78 o 
   7   1   0       34.13       35.57      3.66 o 
   8   1   0      767.44      762.90     16.72 o 
   9   1   0       21.48       29.22      4.38 o 
  10   1   0        3.82        1.80      2.97 o 
   0   2   0        5.77        5.07      0.56 o 
   1   2   0      556.96      549.04      6.12 o 
   2   2   0       32.79       30.05      2.13 o 
   3   2   0        0.87        2.74      0.81 o 
   4   2   0     1172.28     1128.10     12.91 o 
   5   2   0        5.28        4.68      0.81 o 
   6   2   0      210.18      195.49      4.80 o 
   7   2   0      325.16      313.68      7.19 o 
   8   2   0      218.53      200.99     10.70 o 
   9   2   0     1049.25     1064.24     22.09 o 
  10   2   0       44.60       52.65      5.57 o 
   1   3   0     2067.02     2146.87     22.23 o 
   2   3   0      461.75      477.91      5.75 o 
   3   3   0      371.30      315.33      5.12 o 
   4   3   0     2260.29     2210.69     23.83 o 
   5   3   0     1645.17     1687.56     18.88 o 
   6   3   0      453.18      432.49     11.65 o 
   7   3   0       12.40       14.01      1.98 o 
   8   3   0      375.55      359.11     10.54 o 
   9   3   0       16.34       18.09      3.98 o 
  10   3   0      971.54     1076.93     23.29 o 
   0   4   0     2584.43     2849.84     59.11 o 
   1   4   0     2221.29     2415.18     25.04 o 
   2   4   0      277.37      243.17      2.86 o 
   3   4   0     1823.19     1883.27     23.83 o 
   4   4   0      429.88      411.69      7.02 o 
   5   4   0        7.09        7.35      1.39 o 
   6   4   0      275.57      310.06      6.48 o 
   7   4   0       83.08       74.26      3.39 o 
   8   4   0        0.13        2.38      2.56 o 
   9   4   0        2.62        1.95      2.97 o 
  10   4   0       40.58       53.74      5.57 o 
   1   5   0    11204.25    11536.48    154.25 o 
   2   5   0     1290.11     1193.87     34.07 o 
   3   5   0     1211.78     1170.39     13.20 o 
   4   5   0     8389.14     8456.14    100.44 o 
   5   5   0      228.96      249.30      5.51 o 
   6   5   0       92.09       91.47      3.55 o 
   7   5   0        0.23        0.52      1.49 o 
   8   5   0      429.01      425.50     11.34 o 
   9   5   0        2.05        2.81      2.79 o 
   0   6   0      191.74      242.08      7.32 o 
   1   6   0      946.93      987.84     13.89 o 
   2   6   0      233.56      187.96      3.58 o 
   3   6   0      550.43      573.36      7.10 o 
   4   6   0      711.23      597.11     11.20 o 
   5   6   0     1765.74     1741.67     23.29 o 
   6   6   0      895.65      888.58     13.86 o 
   7   6   0     2138.87     2098.47     28.49 o 
   8   6   0        7.28        5.78      2.11 o 
   9   6   0      135.66      148.91      7.17 o 
   1   7   0       89.05      103.44      2.44 o 
   2   7   0     1540.01     1645.79     17.70 o 
   3   7   0     2101.09     2190.43     20.90 o 
   4   7   0       16.76       27.16      2.36 o 
   5   7   0      874.11      817.38     12.67 o 
   6   7   0      106.33      123.77      5.86 o 
   7   7   0        1.62        5.41      1.90 o 
   8   7   0      122.53      123.07     10.70 o 
   9   7   0        7.79        8.73      3.18 o 
   0   8   0     4224.23     4219.02     87.83 o 
   1   8   0     1394.31     1470.84     18.61 o 
   2   8   0     8276.00     8911.65     90.17 o 
   3   8   0     2510.69     2493.90     26.34 o 
   4   8   0      670.01      629.88      9.96 o 
   5   8   0      570.59      519.66      9.21 o 
   6   8   0      799.38      790.94     12.88 o 
   7   8   0      645.15      635.29     11.46 o 
   8   8   0       85.69       83.09      6.29 o 
   9   8   0      404.89      396.65     11.74 o 
   1   9   0     5425.29     5573.25    120.03 o 
   2   9   0     2162.42     2347.30     25.08 o 
   3   9   0     1042.86     1037.73     12.01 o 
   4   9   0       36.47       27.12      2.94 o 
   5   9   0      383.58      384.22      7.67 o 
   6   9   0      235.46      222.68      5.74 o 
   7   9   0       19.96       19.14      3.58 o 
   8   9   0      391.04      374.42     11.29 o 
   9   9   0        2.14        3.94      4.22 o 
   0  10   0       74.77       67.56      4.50 o 
   1  10   0        0.78        3.83      0.74 o 
   2  10   0       28.81       29.49      1.34 o 
   3  10   0     2031.65     2136.90     27.26 o 
   4  10   0        8.50        7.76      1.75 o 
   5  10   0     1207.40     1171.89     17.33 o 
   6  10   0       90.70       82.91      3.87 o 
   7  10   0       28.43       21.66      2.70 o 
   8  10   0       29.51       29.70      3.13 o 
   9  10   0       40.13       38.99      3.64 o 
   1  11   0      789.55      790.43     13.87 o 
   2  11   0       38.97       32.88      1.52 o 
   3  11   0      783.79      742.76     16.23 o 
   4  11   0      663.96      644.34     13.54 o 
   5  11   0      444.42      417.06      8.34 o 
   6  11   0      833.98      823.20     18.02 o 
   7  11   0       99.93       96.63      4.33 o 
   8  11   0      945.52      942.63     16.14 o 
   0  12   0      139.26      127.80      6.19 o 
   1  12   0      112.39       92.92      3.52 o 
   2  12   0     2143.32     2095.44     20.77 o 
   3  12   0      417.49      404.15      7.66 o 
   4  12   0      525.92      498.99     11.54 o 
   5  12   0       40.94       30.86      3.08 o 
   6  12   0      178.84      179.08      5.53 o 
   7  12   0       25.28       24.74      2.89 o 
   8  12   0       58.09       58.62      5.35 o 
   1  13   0     1236.05     1307.84     21.63 o 
   2  13   0      961.55      934.46     12.02 o 
   3  13   0      111.99      111.16      3.87 o 
   4  13   0      497.30      448.74     31.84 o 
   5  13   0      400.17      379.37     13.51 o 
   6  13   0      151.33      138.43      6.16 o 
   7  13   0       21.24       21.57      3.77 o 
   8  13   0      159.40      160.47      7.56 o 
   0  14   0      810.71      846.17     22.52 o 
   1  14   0      129.56      139.12      4.87 o 
   2  14   0     1501.49     1532.68     18.35 o 
   3  14   0     1167.78     1154.05     17.32 o 
   4  14   0      281.79      283.03      6.81 o 
   5  14   0      325.48      329.10     10.13 o 
   6  14   0       11.65       11.82      2.79 o 
   7  14   0      329.73      337.95     10.54 o 
   1  15   0      287.68      271.64      7.29 o 
   2  15   0      245.75      244.37      8.73 o 
   3  15   0       99.67       88.71      4.78 o 
   4  15   0       40.86       41.66      3.98 o 
   5  15   0      238.46      218.59      7.76 o 
   6  15   0        4.25        5.28      2.56 o 
   7  15   0      119.32      116.28      6.56 o 
   0  16   0      793.10      802.00     15.51 o 
   1  16   0      246.46      228.17     29.56 o 
   2  16   0     1969.42     1964.93     33.43 o 
   3  16   0        1.58       -0.56      1.99 o 
   4  16   0      489.62      510.01     12.72 o 
   5  16   0      240.12      246.71      8.55 o 
   6  16   0       63.15       57.08      4.96 o 
   1  17   0     2314.27     2101.01    126.95 o 
   2  17   0      400.61      406.10     10.54 o 
   3  17   0      204.84      206.05      7.56 o 
   4  17   0        4.56        0.75      2.29 o 
   5  17   0       15.69       12.33      2.97 o 
   6  17   0      414.00      418.02     12.34 o 
   0  18   0       21.29       25.33      4.50 o 
   1  18   0       50.01       51.33      3.98 o 
   2  18   0       45.36       48.98      6.19 o 
   3  18   0      159.77      157.29      6.96 o 
   4  18   0        0.38        2.47      2.56 o 
   5  18   0       13.04       17.29      3.58 o 
   1  19   0      256.50      282.93     12.67 o 
   2  19   0      107.14      103.59      7.88 o 
   3  19   0      366.28      374.95     15.76 o 
   4  19   0      185.36      186.91     11.26 o 
   0  20   0      244.54      276.43     12.39 o 
   1  20   0      100.66       84.45      7.32 o 
   2  20   0        0.86       -0.26      2.16 o 
   3  20   0       61.89       76.00      7.88 o 
   1  21   0       39.09       33.22      5.63 o 
 -10   1   1      492.09      526.11     14.92 o 
  -9   1   1       16.13        8.73      3.18 o 
  -8   1   1       59.21       60.81      4.38 o 
  -7   1   1       50.99       58.46      3.06 o 
  -6   1   1      453.02      458.01      6.69 o 
  -5   1   1     3317.02     3492.74     37.86 o 
  -4   1   1     2140.51     2133.10     23.00 o 
  -3   1   1        5.98       34.22      1.63 o 
  -2   1   1     5191.07     5447.50    120.61 o 
  -1   1   1    13731.22    13717.76    141.56 o 
   0   1   1     7143.71     7002.83     72.32 o 
   1   1   1     6045.05     6116.13     62.53 o 
   2   1   1      129.09      127.35      2.04 o 
   3   1   1     1053.56      931.78     10.67 o 
   4   1   1      736.78      673.41      8.38 o 
   5   1   1     1801.12     1776.12     19.93 o 
   6   1   1     1565.09     1503.61     21.07 o 
   7   1   1       33.56       40.61      3.98 o 
   8   1   1     1038.01     1026.47     31.81 o 
   9   1   1       25.12       26.90      4.17 o 
 -10   2   1       63.61       66.15      5.57 o 
  -9   2   1        1.38        3.30      5.35 o 
  -8   2   1       66.90       68.91      4.78 o 
  -7   2   1      746.05      765.19     12.32 o 
  -6   2   1      243.38      221.61      4.04 o 
  -5   2   1     3207.05     3122.01     33.34 o 
  -4   2   1     3780.44     4075.63     42.50 o 
  -3   2   1     4501.98     4555.92     58.57 o 
  -2   2   1    10956.69    11049.72    100.68 o 
  -1   2   1      169.77      200.98     11.41 o 
   0   2   1     3097.81     3403.30     34.82 o 
   1   2   1     9104.54     9207.94     85.24 o 
   2   2   1       24.39       23.91      0.89 o 
   3   2   1      100.96      101.13      2.05 o 
   4   2   1     1304.39     1296.68     24.34 o 
   5   2   1      194.20      218.81      4.88 o 
   6   2   1      829.49      802.58     14.54 o 
   7   2   1      816.14      791.98     16.72 o 
   8   2   1       39.87       45.80      4.57 o 
   9   2   1       93.99       98.42      6.37 o 
 -10   3   1        0.38       -1.54      2.97 o 
  -9   3   1      718.78      737.94     16.72 o 
  -8   3   1       77.23       88.22      5.13 o 
  -7   3   1      467.60      480.63      8.83 o 
  -6   3   1      835.21      796.27     10.21 o 
  -5   3   1      138.90      129.04      2.79 o 
  -4   3   1     1190.47     1204.74     13.69 o 
  -3   3   1      552.54      461.79     10.52 o 
  -2   3   1     2164.24     2228.52     20.69 o 
  -1   3   1    21887.57    22343.74    228.41 o 
   0   3   1      721.66      708.54      8.02 o 
   1   3   1    10449.53    11054.85    113.22 o 
   2   3   1      132.55      138.18      4.17 o 
   3   3   1        0.51        2.67      0.72 o 
   4   3   1       17.49       15.04      1.82 o 
   5   3   1        2.58        9.68      1.56 o 
   6   3   1      151.18      153.78      5.16 o 
   7   3   1      276.62      274.90      8.55 o 
   8   3   1      582.31      600.48     14.73 o 
   9   3   1      221.73      227.66      8.95 o 
 -10   4   1      250.70      271.74     10.13 o 
  -9   4   1     2159.07     2159.27     37.62 o 
  -8   4   1      128.92      124.85      4.46 o 
  -7   4   1      441.03      425.46      8.31 o 
  -6   4   1       66.06       64.39      2.96 o 
  -5   4   1     1585.57     1526.37     17.28 o 
  -4   4   1      609.54      637.78     29.03 o 
  -3   4   1     7904.61     8058.51     72.89 o 
  -2   4   1     3380.37     3538.34     32.46 o 
  -1   4   1      300.03      254.64      3.36 o 
   0   4   1     8931.93     9176.53     93.28 o 
   1   4   1     4946.02     5257.51     53.98 o 
   2   4   1     4213.53     4111.36     49.41 o 
   3   4   1      444.68      407.98      6.71 o 
   4   4   1     3529.23     3497.14     43.23 o 
   5   4   1     3979.78     3939.77     48.75 o 
   6   4   1      467.24      450.52      8.41 o 
   7   4   1      897.00      852.85     13.92 o 
   8   4   1       18.00       17.14      4.79 o 
   9   4   1      683.30      701.07     17.12 o 
 -10   5   1      121.83      112.47     16.89 o 
  -9   5   1        3.31        0.56      2.97 o 
  -8   5   1      779.90      757.65     20.60 o 
  -7   5   1      527.50      489.78      9.18 o 
  -6   5   1     1149.44     1148.05     16.56 o 
  -5   5   1     1643.32     1751.25     19.83 o 
  -4   5   1     2527.31     2471.18     30.75 o 
  -3   5   1     3708.47     3741.05     34.63 o 
  -2   5   1      620.75      662.13      7.65 o 
  -1   5   1        3.43        6.86      0.57 o 
   0   5   1     2474.00     2725.02     28.35 o 
   1   5   1     1696.93     1730.51     18.57 o 
   2   5   1       64.74       70.95      1.60 o 
   3   5   1     1137.09     1120.52     18.67 o 
   4   5   1       96.85      105.90      3.46 o 
   5   5   1      680.64      648.75     12.43 o 
   6   5   1      279.77      294.68      6.68 o 
   7   5   1      143.12      139.79      4.71 o 
   8   5   1      314.39      313.37     13.79 o 
   9   5   1       13.17       19.53      3.98 o 
 -10   6   1       23.39       22.04      6.47 o 
  -9   6   1        0.93       -2.08      2.56 o 
  -8   6   1       17.80       16.41      2.32 o 
  -7   6   1       96.32       96.35      3.87 o 
  -6   6   1       79.64       86.70      3.43 o 
  -5   6   1      176.24      175.17      6.48 o 
  -4   6   1      475.14      511.86      6.85 o 
  -3   6   1     3754.09     3809.16     35.27 o 
  -2   6   1      188.14      170.68      2.65 o 
  -1   6   1     1569.92     1745.11     21.44 o 
   0   6   1     3561.54     3849.10     45.70 o 
   1   6   1     5947.74     6501.47     72.59 o 
   2   6   1      984.07      964.87     11.16 o 
   3   6   1     2725.13     2930.96     36.51 o 
   4   6   1     1719.14     1692.56     22.53 o 
   5   6   1      116.22      109.28      3.83 o 
   6   6   1       23.98       24.34      2.32 o 
   7   6   1       35.45       28.87      2.65 o 
   8   6   1        2.89        5.07      2.79 o 
   9   6   1      299.52      338.86     11.15 o 
 -10   7   1       27.13       34.32      4.79 o 
  -9   7   1       59.46       64.15      3.87 o 
  -8   7   1      379.71      380.34      8.44 o 
  -7   7   1      112.98      100.87      4.00 o 
  -6   7   1     2239.33     2153.47     28.49 o 
  -5   7   1       11.22       11.26      1.99 o 
  -4   7   1     6922.62     7102.52     73.25 o 
  -3   7   1     1777.22     1728.60     16.84 o 
  -2   7   1        4.65        4.30      0.61 o 
  -1   7   1     5922.25     5984.16     70.18 o 
   0   7   1      448.79      481.66      7.36 o 
   1   7   1     6863.60     7286.45     74.59 o 
   2   7   1      188.46      226.05      3.00 o 
   3   7   1      912.81      841.38     12.35 o 
   4   7   1      399.93      397.10      7.48 o 
   5   7   1     1949.63     1947.68     26.22 o 
   6   7   1       23.41       20.38      2.37 o 
   7   7   1      290.67      270.64      6.81 o 
   8   7   1      548.33      534.39     13.54 o 
   9   7   1       65.56       50.89      5.18 o 
  -9   8   1       17.49       19.68      2.89 o 
  -8   8   1      164.03      165.07      5.51 o 
  -7   8   1       85.32       76.86      3.67 o 
  -6   8   1        2.56        7.45      1.71 o 
  -5   8   1      659.79      623.37     26.64 o 
  -4   8   1      444.89      473.75      5.77 o 
  -3   8   1      339.22      371.25      4.67 o 
  -2   8   1      335.53      407.19      5.39 o 
  -1   8   1     3142.71     3341.66     40.17 o 
   0   8   1     2362.50     2526.93     31.08 o 
   1   8   1      542.51      608.80      7.72 o 
   2   8   1      109.58       94.91      1.80 o 
   3   8   1      111.33      104.15      2.34 o 
   4   8   1     1301.44     1339.09     18.85 o 
   5   8   1      399.18      395.73     10.89 o 
   6   8   1       31.56       33.10      2.80 o 
   7   8   1      606.20      578.40     11.86 o 
   8   8   1       70.95       70.87      4.20 o 
   9   8   1      105.41       97.76      7.04 o 
  -9   9   1       30.52       24.27      3.77 o 
  -8   9   1     1084.71     1066.76     17.21 o 
  -7   9   1      146.59      136.20      4.85 o 
  -6   9   1      192.83      200.21      6.77 o 
  -5   9   1      323.47      333.25      9.94 o 
  -4   9   1      375.25      368.75      4.84 o 
  -3   9   1      256.92      248.40      3.93 o 
  -2   9   1     1869.20     1970.94     21.30 o 
  -1   9   1     1596.32     1598.98     20.36 o 
   0   9   1       66.86       95.90      2.70 o 
   1   9   1     1768.54     1686.59     18.71 o 
   2   9   1       82.35       89.91      1.96 o 
   3   9   1     4955.87     4968.76     70.77 o 
   4   9   1     1334.10     1292.17     18.42 o 
   5   9   1      960.95      959.97     14.95 o 
   6   9   1       17.72       20.52      2.71 o 
   7   9   1       15.97       15.33      3.08 o 
   8   9   1      107.64      104.16      4.71 o 
  -9  10   1      238.30      220.61      8.50 o 
  -8  10   1      138.31      145.80     10.42 o 
  -7  10   1      135.17      132.50      5.93 o 
  -6  10   1      157.26      158.73      4.95 o 
  -5  10   1     2596.55     2570.65     33.57 o 
  -4  10   1      292.61      285.81      5.85 o 
  -3  10   1     1625.97     1627.76     16.27 o 
  -2  10   1     4165.55     4325.70     44.95 o 
  -1  10   1       13.45       11.08      1.68 o 
   0  10   1     2239.83     2156.30     34.75 o 
   1  10   1     1230.31     1267.65     14.77 o 
   2  10   1      120.78      112.58      2.76 o 
   3  10   1       63.57       63.71      2.93 o 
   4  10   1     1108.61     1066.76     16.03 o 
   5  10   1        1.49        4.17      1.71 o 
   6  10   1     1062.48     1053.98     16.58 o 
   7  10   1      238.34      210.79      6.29 o 
   8  10   1        2.77        1.77      2.23 o 
  -9  11   1        2.39        4.50      2.79 o 
  -8  11   1      137.36      135.69      6.56 o 
  -7  11   1      308.72      302.86      9.55 o 
  -6  11   1       80.76       76.97      3.76 o 
  -5  11   1       55.65       56.41      3.13 o 
  -4  11   1      101.61      105.12      4.74 o 
  -3  11   1      929.68      924.90     10.18 o 
  -2  11   1       37.76       40.72      2.33 o 
  -1  11   1      124.32      120.20      3.35 o 
   0  11   1        2.12        0.19      0.98 o 
   1  11   1      819.67      921.55     11.45 o 
   2  11   1      176.42      194.99      6.26 o 
   3  11   1       59.75       73.14      9.28 o 
   4  11   1      211.15      212.77      5.53 o 
   5  11   1      287.00      301.66      7.04 o 
   6  11   1       10.93       12.41      2.23 o 
   7  11   1        2.30        3.55      2.04 o 
   8  11   1       74.35       75.52      5.86 o 
  -8  12   1      214.58      201.31      8.15 o 
  -7  12   1     1420.34     1351.40     25.67 o 
  -6  12   1      172.21      154.31      6.37 o 
  -5  12   1     1563.98     1552.36     27.67 o 
  -4  12   1        3.28        4.06      1.43 o 
  -3  12   1     1016.72     1019.91     11.17 o 
  -2  12   1     1658.58     1729.94     36.92 o 
  -1  12   1      759.47      767.32     11.47 o 
   0  12   1     3140.44     3230.92     39.85 o 
   1  12   1        2.74        3.94      1.22 o 
   2  12   1     1225.08     1243.99     17.65 o 
   3  12   1      140.35      136.88      4.23 o 
   4  12   1      971.13      958.54     19.29 o 
   5  12   1      547.40      527.20     10.18 o 
   6  12   1       15.85       14.21      2.48 o 
   7  12   1      829.28      807.96     14.52 o 
  -8  13   1      240.34      214.13      8.55 o 
  -7  13   1       13.38       16.31      3.37 o 
  -6  13   1       20.03       17.41      8.73 o 
  -5  13   1      726.07      698.62     15.32 o 
  -4  13   1     1398.22     1400.51     25.08 o 
  -3  13   1      421.74      421.85      8.85 o 
  -2  13   1      497.08      529.22     10.88 o 
  -1  13   1     1131.09     1223.99     17.00 o 
   0  13   1     1347.09     1323.11     18.20 o 
   1  13   1      975.00     1002.63     11.14 o 
   2  13   1      225.26      223.46      5.51 o 
   3  13   1      932.07      912.78     14.29 o 
   4  13   1      613.14      591.51     16.94 o 
   5  13   1      122.48      120.09      4.65 o 
   6  13   1     1547.61     1483.77     24.09 o 
   7  13   1       21.22       23.25      3.02 o 
  -8  14   1        5.19        7.32      5.07 o 
  -7  14   1       31.09       32.99      7.32 o 
  -6  14   1      226.18      203.68      7.76 o 
  -5  14   1      174.74      181.97     17.45 o 
  -4  14   1      465.07      440.96     11.15 o 
  -3  14   1      628.81      601.73     13.14 o 
  -2  14   1      331.17      292.46     13.60 o 
  -1  14   1      970.44      963.37     18.29 o 
   0  14   1       31.02       29.93      2.28 o 
   1  14   1        9.59       10.40      1.41 o 
   2  14   1     1077.15     1054.16     15.92 o 
   3  14   1      270.92      271.74      6.60 o 
   4  14   1       59.22       59.48      3.46 o 
   5  14   1       36.62       37.10      5.03 o 
   6  14   1        9.45       15.23      2.48 o 
   7  14   1       11.55       12.99      3.94 o 
  -7  15   1       28.50       39.66      4.57 o 
  -6  15   1      472.84      480.20     12.74 o 
  -5  15   1      282.79      307.09     12.67 o 
  -4  15   1      886.33      870.40     18.11 o 
  -3  15   1     2467.64     2405.93     52.08 o 
  -2  15   1      317.80      199.86      8.44 o 
  -1  15   1      471.35      462.33      8.54 o 
   0  15   1        3.89        5.44      1.63 o 
   1  15   1      504.54      520.97      8.08 o 
   2  15   1      262.21      240.62      6.16 o 
   3  15   1      248.82      264.67      6.60 o 
   4  15   1       16.37       13.33      2.15 o 
   5  15   1      200.63      197.91      6.43 o 
   6  15   1      158.51      154.82      7.17 o 
  -7  16   1       60.27       75.55      5.53 o 
  -6  16   1        0.61        2.30      2.29 o 
  -5  16   1        0.57       -0.87      2.16 o 
  -4  16   1      172.58      175.96      7.17 o 
  -3  16   1       43.26       52.84      4.17 o 
  -2  16   1      201.22      224.63     10.13 o 
  -1  16   1      216.59      230.40      5.74 o 
   0  16   1        7.62        7.09      2.20 o 
   1  16   1      214.87      231.89      7.53 o 
   2  16   1      447.06      463.28      9.18 o 
   3  16   1        3.68        3.44      1.71 o 
   4  16   1        9.59        5.35      2.39 o 
   5  16   1        6.56        4.33      2.56 o 
   6  16   1       68.95       63.55      5.18 o 
  -6  17   1      168.62      168.38      7.56 o 
  -5  17   1        7.42        5.37      2.56 o 
  -4  17   1      349.46      345.19     16.33 o 
  -3  17   1      604.70      584.38     13.93 o 
  -2  17   1       85.68       82.87      4.57 o 
  -1  17   1       69.66       73.91      3.46 o 
   0  17   1      815.43      812.09     13.32 o 
   1  17   1      959.12      945.36     18.70 o 
   2  17   1       70.65       70.91      4.78 o 
   3  17   1      297.38      287.12     12.95 o 
   4  17   1       36.72       32.65      5.63 o 
   5  17   1       27.25       22.19      3.58 o 
  -5  18   1      337.80      353.29     11.15 o 
  -4  18   1      223.13      207.78      7.96 o 
  -3  18   1      517.31      506.63     13.51 o 
  -2  18   1      173.32      190.57      7.17 o 
  -1  18   1      504.65      531.27     14.07 o 
   0  18   1     1023.13     1021.05     16.03 o 
   1  18   1       17.55       12.11      2.79 o 
   2  18   1     1198.93     1232.50     23.66 o 
   3  18   1        6.86        7.88      2.79 o 
   4  18   1      249.45      243.77     12.95 o 
  -4  19   1       12.46       15.27      3.37 o 
  -3  19   1       28.77       29.62      3.98 o 
  -2  19   1      128.67      117.39      5.97 o 
  -1  19   1      122.23      122.82      9.57 o 
   0  19   1      190.17      204.04      7.36 o 
   1  19   1       31.80       30.74      5.91 o 
   2  19   1       13.58        8.16      2.79 o 
   3  19   1       11.62       12.10      3.18 o 
   4  19   1       65.79       56.88      5.18 o 
  -3  20   1      172.19      194.79     11.26 o 
  -2  20   1       88.33       94.02      7.88 o 
  -1  20   1       86.45       84.45      7.32 o 
   0  20   1      256.14      280.37     12.95 o 
   1  20   1       10.21        7.32      2.79 o 
   2  20   1      166.35      160.24      9.85 o 
  -1  21   1      148.40      154.26     10.13 o 
   0  21   1        1.40        3.94      3.94 o 
 -10   0   2      608.74      669.39     22.52 o 
  -9   0   2      451.50      461.09     17.45 o 
  -8   0   2      154.75      147.50      9.01 o 
  -7   0   2     1747.56     1737.46     28.63 o 
  -6   0   2       62.86       54.91      3.11 o 
  -5   0   2     7015.41     7059.10    102.90 o 
  -4   0   2      213.83      232.81      5.36 o 
  -3   0   2     6911.26     7091.95    144.69 o 
  -2   0   2     1500.47     1570.73     34.34 o 
  -1   0   2      489.95      487.65      6.60 o 
   0   0   2     1343.86     1446.74     17.65 o 
   1   0   2    57876.93    54938.74   1388.04 o 
   2   0   2      862.76      708.05     12.70 o 
   3   0   2       23.00       22.37      1.39 o 
   4   0   2     7827.58     7672.93    111.65 o 
   5   0   2      456.70      449.83     14.64 o 
   6   0   2     4013.98     4099.67     90.08 o 
   7   0   2     1139.32     1149.06     31.53 o 
   8   0   2       26.36       23.08      5.63 o 
   9   0   2      114.67      126.11     10.13 o 
 -10   1   2       22.15       17.97      3.77 o 
  -9   1   2      281.15      283.37      9.85 o 
  -8   1   2      251.05      249.89      6.21 o 
  -7   1   2      885.75      859.22     13.90 o 
  -6   1   2      433.80      457.02      6.80 o 
  -5   1   2     2155.83     2175.17     23.85 o 
  -4   1   2     2349.20     2219.59     24.70 o 
  -3   1   2     1043.39     1068.00     12.76 o 
  -2   1   2     2866.48     2727.23     28.28 o 
  -1   1   2     2747.26     2807.54     23.55 o 
   0   1   2    24153.77    24793.21    305.13 o 
   1   1   2     5846.59     5925.41     53.50 o 
   2   1   2       17.46       14.59      0.83 o 
   3   1   2      280.79      297.68      3.83 o 
   4   1   2       31.80       34.26      1.72 o 
   5   1   2      113.64      111.42      3.48 o 
   6   1   2        4.15        6.76      2.79 o 
   7   1   2      148.89      136.96      6.56 o 
   8   1   2       59.97       55.65      4.96 o 
   9   1   2       98.27       99.93      6.37 o 
 -10   2   2       61.97       64.38      5.36 o 
  -9   2   2       34.05       42.17      4.17 o 
  -8   2   2      161.54      160.70      5.04 o 
  -7   2   2      308.37      311.79      5.58 o 
  -6   2   2      233.33      271.86      4.90 o 
  -5   2   2     3054.96     3102.43     36.65 o 
  -4   2   2      157.03      163.16      3.67 o 
  -3   2   2     5478.26     5547.58     76.22 o 
  -2   2   2     1558.96     1455.10     18.95 o 
  -1   2   2     1895.11     1955.15     18.37 o 
   0   2   2        5.58        8.64      0.98 o 
   1   2   2    16802.57    17441.78    144.17 o 
   2   2   2      471.84      418.97      4.78 o 
   3   2   2      307.32      318.43      5.60 o 
   4   2   2     1750.57     1648.26     19.47 o 
   5   2   2      459.28      428.43      7.85 o 
   6   2   2      313.44      310.62      8.95 o 
   7   2   2       96.96       92.05      5.18 o 
   8   2   2       13.39        9.57      3.18 o 
   9   2   2       37.34       44.71      4.96 o 
 -10   3   2      183.82      197.05      7.96 o 
  -9   3   2      906.23      919.79     25.62 o 
  -8   3   2      186.05      192.49     10.07 o 
  -7   3   2      176.32      171.93      4.85 o 
  -6   3   2     1796.84     1786.59     20.39 o 
  -5   3   2       63.28      116.06      3.22 o 
  -4   3   2    11945.88    12061.79    122.87 o 
  -3   3   2     1852.19     1915.18     18.32 o 
  -2   3   2      891.76     1005.91     11.11 o 
  -1   3   2     1743.85     1754.98     18.71 o 
   0   3   2     2765.89     2689.85     31.48 o 
   1   3   2     1886.21     1729.28     14.96 o 
   2   3   2      644.33      658.59      6.36 o 
   3   3   2     3689.33     3744.08     34.71 o 
   4   3   2      727.76      717.25     11.70 o 
   5   3   2     1410.23     1400.45     19.59 o 
   6   3   2       84.48       86.88      3.64 o 
   7   3   2       36.98       37.49      3.98 o 
   8   3   2      496.94      501.90     13.54 o 
   9   3   2        2.58        3.27      5.91 o 
 -10   4   2      119.99      123.15      9.29 o 
  -9   4   2      655.63      662.86     15.32 o 
  -8   4   2       50.45       44.05      3.13 o 
  -7   4   2      102.63      103.71      3.87 o 
  -6   4   2       34.30       35.93      2.84 o 
  -5   4   2      538.81      568.61      7.88 o 
  -4   4   2     2748.23     2951.90     31.31 o 
  -3   4   2     2284.42     2448.57     23.10 o 
  -2   4   2       74.12       93.80      1.81 o 
  -1   4   2      944.40      993.73     11.19 o 
   0   4   2      237.68      266.41      3.35 o 
   1   4   2      191.08      191.47      4.40 o 
   2   4   2       45.43       57.09      1.67 o 
   3   4   2      445.50      441.23      5.84 o 
   4   4   2      277.79      280.66      5.83 o 
   5   4   2       33.80       41.43      3.66 o 
   6   4   2       52.57       52.47      3.13 o 
   7   4   2        9.62        6.68      2.97 o 
   8   4   2       52.53       45.90      4.78 o 
   9   4   2       85.94       83.29      8.16 o 
 -10   5   2       10.44       12.21      3.18 o 
  -9   5   2      253.35      246.30      6.81 o 
  -8   5   2     1223.50     1247.82     18.74 o 
  -7   5   2      383.73      411.49      8.00 o 
  -6   5   2     1488.73     1473.24     24.53 o 
  -5   5   2      652.92      630.91      8.45 o 
  -4   5   2     3018.60     2872.74     27.12 o 
  -3   5   2       48.24       27.88      2.00 o 
  -2   5   2      579.25      658.04      7.64 o 
  -1   5   2       31.17       29.10      1.17 o 
   0   5   2     3054.78     3038.77     36.45 o 
   1   5   2     1108.09     1055.74     11.75 o 
   2   5   2     2308.19     2407.42     30.64 o 
   3   5   2     3110.78     3068.19     51.20 o 
   4   5   2      338.67      350.04     14.57 o 
   5   5   2     3229.13     3247.27     41.27 o 
   6   5   2      717.68      701.54     12.00 o 
   7   5   2      152.39      148.14      6.77 o 
   8   5   2      601.24      615.26     15.32 o 
 -10   6   2       29.80       31.65      4.17 o 
  -9   6   2       37.81       38.04      3.22 o 
  -8   6   2      102.92      109.83      4.41 o 
  -7   6   2       13.82       14.51      4.22 o 
  -6   6   2     2209.10     2136.22     28.26 o 
  -5   6   2     1478.63     1418.53     16.44 o 
  -4   6   2     1139.37     1223.30     12.51 o 
  -3   6   2     4297.91     4213.55     59.24 o 
  -2   6   2     5789.36     5858.32     59.73 o 
  -1   6   2       19.03       35.28      1.17 o 
   0   6   2     5911.02     6099.83     55.68 o 
   1   6   2     1372.33     1471.88     14.49 o 
   2   6   2     2431.45     2383.91     25.74 o 
   3   6   2      407.56      418.51      7.48 o 
   4   6   2     1472.48     1520.49     20.91 o 
   5   6   2      340.31      343.58      7.24 o 
   6   6   2        5.08        2.81      1.71 o 
   7   6   2      313.20      302.23      9.55 o 
   8   6   2      130.71      123.30      6.77 o 
 -10   7   2       18.01       16.89      5.63 o 
  -9   7   2       11.91       10.70      2.39 o 
  -8   7   2       11.45       12.76      2.37 o 
  -7   7   2        0.12       -0.57      1.22 o 
  -6   7   2      347.89      335.99      7.01 o 
  -5   7   2      111.51       96.97      3.25 o 
  -4   7   2     3096.08     3119.92     29.48 o 
  -3   7   2      272.50      319.19      6.74 o 
  -2   7   2      560.25      626.41      7.64 o 
  -1   7   2     1102.69     1158.83     12.93 o 
   0   7   2     1222.81     1269.22     12.73 o 
   1   7   2      468.61      464.19      5.77 o 
   2   7   2        0.02        2.76      0.74 o 
   3   7   2       95.10       99.48      3.67 o 
   4   7   2       73.52       81.17      3.35 o 
   5   7   2      166.24      171.81      4.98 o 
   6   7   2      658.10      635.10     11.47 o 
   7   7   2       33.57       36.64      3.59 o 
   8   7   2        4.58        2.97      2.97 o 
 -10   8   2      170.01      180.16     11.82 o 
  -9   8   2      413.09      414.55     11.52 o 
  -8   8   2     1365.09     1318.45     24.86 o 
  -7   8   2      636.67      637.69     13.84 o 
  -6   8   2       30.78       47.37      2.94 o 
  -5   8   2     2190.78     2123.34     42.33 o 
  -4   8   2      850.81      939.98     10.17 o 
  -3   8   2     1825.39     1881.82     20.45 o 
  -2   8   2     2989.35     3158.65     38.34 o 
  -1   8   2     2540.87     2673.66     28.28 o 
   0   8   2     3234.47     3224.80     30.35 o 
   1   8   2     3688.26     3783.00     35.39 o 
   2   8   2     2625.33     2657.34     28.69 o 
   3   8   2      857.76      879.12     13.22 o 
   4   8   2     2580.29     2525.34     32.94 o 
   5   8   2       13.02       12.27      2.49 o 
   6   8   2      117.28      110.31      4.53 o 
   7   8   2      316.91      315.30      7.89 o 
   8   8   2       63.98       60.77      5.36 o 
  -9   9   2       39.66       42.00      4.32 o 
  -8   9   2      147.80      139.34      6.49 o 
  -7   9   2      429.19      422.59     10.94 o 
  -6   9   2     1108.64     1106.90     32.93 o 
  -5   9   2      177.71      188.47      3.87 o 
  -4   9   2      102.02       92.84      2.97 o 
  -3   9   2     1501.57     1645.51     25.11 o 
  -2   9   2     4457.84     4715.73     56.31 o 
  -1   9   2      267.21      241.16      3.95 o 
   0   9   2       43.53       52.39      1.69 o 
   1   9   2      601.09      583.88      6.98 o 
   2   9   2     1862.48     1936.66     21.64 o 
   3   9   2     1015.93     1018.94     15.17 o 
   4   9   2      219.61      212.40      5.53 o 
   5   9   2      345.35      315.94      7.25 o 
   6   9   2      100.54       85.04      4.11 o 
   7   9   2      205.83      220.16      6.89 o 
   8   9   2       47.07       39.79      4.78 o 
  -9  10   2      208.73      214.71      9.57 o 
  -8  10   2      474.01      473.04     12.72 o 
  -7  10   2      515.10      505.24     12.54 o 
  -6  10   2      408.03      382.63     11.82 o 
  -5  10   2       11.94       12.41      2.39 o 
  -4  10   2       54.28       45.77      2.73 o 
  -3  10   2       36.48       46.28      1.79 o 
  -2  10   2        0.27        2.61      1.06 o 
  -1  10   2      106.48      129.40      4.49 o 
   0  10   2     1700.37     1818.32     32.02 o 
   1  10   2      262.79      270.97      4.10 o 
   2  10   2        9.39       24.74      1.75 o 
   3  10   2       26.18       31.17      2.44 o 
   4  10   2      690.71      688.98     11.59 o 
   5  10   2       11.37       10.47      2.04 o 
   6  10   2      169.35      176.24      5.63 o 
   7  10   2      553.24      542.59     15.10 o 
  -9  11   2      103.12       93.73      5.76 o 
  -8  11   2       80.45       72.38     10.13 o 
  -7  11   2      247.96      244.85      8.55 o 
  -6  11   2     1018.99     1056.17     20.70 o 
  -5  11   2      251.19      269.98      7.96 o 
  -4  11   2      773.56      759.90     14.79 o 
  -3  11   2        0.83        0.10      1.06 o 
  -2  11   2     5214.49     5233.58     62.59 o 
  -1  11   2     4711.17     5002.15     60.11 o 
   0  11   2      178.06      218.50      4.18 o 
   1  11   2     1740.51     1640.54     16.85 o 
   2  11   2       30.29       32.71      1.94 o 
   3  11   2     1252.35     1276.17     18.63 o 
   4  11   2      254.53      252.83      6.39 o 
   5  11   2      352.27      360.53      8.01 o 
   6  11   2      775.88      758.37     13.54 o 
   7  11   2       70.99       80.37      4.43 o 
  -9  12   2        2.00        2.17      2.70 o 
  -8  12   2        6.23        4.77      3.94 o 
  -7  12   2      731.86      717.73     18.58 o 
  -6  12   2        2.08        5.11      2.29 o 
  -5  12   2       97.16       91.96      5.91 o 
  -4  12   2      369.05      354.97      5.97 o 
  -3  12   2       10.74        9.32      1.78 o 
  -2  12   2      122.41      108.58      3.35 o 
  -1  12   2       18.98       17.88      1.71 o 
   0  12   2     1153.84     1122.83     22.11 o 
   1  12   2       92.57      107.83      3.35 o 
   2  12   2      342.77      348.90      6.10 o 
   3  12   2      797.65      762.64     12.55 o 
   4  12   2      606.94      572.71     14.63 o 
   5  12   2     1110.82     1095.30     21.16 o 
   6  12   2       44.66       50.67      3.78 o 
   7  12   2       53.27       52.01      4.99 o 
  -8  13   2      132.85      148.83      7.36 o 
  -7  13   2       35.02       42.01      6.19 o 
  -6  13   2      803.36      797.19     17.52 o 
  -5  13   2       30.24       38.60      3.77 o 
  -4  13   2      165.60      173.94     10.13 o 
  -3  13   2       37.20       38.65      2.23 o 
  -2  13   2      557.40      571.96      9.51 o 
  -1  13   2      149.96      159.90      4.43 o 
   0  13   2      358.17      367.80     13.23 o 
   1  13   2      333.03      341.29      5.30 o 
   2  13   2       13.74       12.96      1.69 o 
   3  13   2     1223.85     1236.03     18.41 o 
   4  13   2        3.37        7.01      1.95 o 
   5  13   2      466.92      448.62      9.64 o 
   6  13   2      120.94      115.25      4.98 o 
   7  13   2       22.13       26.47      3.35 o 
  -8  14   2       25.43       24.54      3.98 o 
  -7  14   2      243.37      243.09      8.95 o 
  -6  14   2      112.72      111.55      6.16 o 
  -5  14   2     1267.58     1262.33     26.46 o 
  -4  14   2      182.82      189.23      6.96 o 
  -3  14   2     1377.82     1376.01     19.13 o 
  -2  14   2        1.82        2.37      1.62 o 
  -1  14   2      258.68      260.60      5.95 o 
   0  14   2      301.86      307.25      8.15 o 
   1  14   2        1.30        1.13      1.63 o 
   2  14   2      955.98      956.60     12.93 o 
   3  14   2       23.35       21.84      2.10 o 
   4  14   2      835.40      810.00     16.22 o 
   5  14   2      269.36      253.54      7.04 o 
   6  14   2      325.75      329.94      8.45 o 
  -7  15   2       58.39       56.56      4.96 o 
  -6  15   2        3.90        7.88      3.94 o 
  -5  15   2       13.94       17.24      3.11 o 
  -4  15   2       24.72       27.87      3.58 o 
  -3  15   2        0.05        1.97      1.59 o 
  -2  15   2       66.79       57.14      3.02 o 
  -1  15   2       95.16       87.88      6.52 o 
   0  15   2      320.18      328.24      9.85 o 
   1  15   2       23.75       20.75      2.37 o 
   2  15   2       97.87       84.53      4.00 o 
   3  15   2      276.93      266.58      6.83 o 
   4  15   2       27.96       33.59      2.66 o 
   5  15   2        1.87        0.96      1.98 o 
   6  15   2       45.42       51.13      4.00 o 
  -7  16   2      132.81      126.11      6.77 o 
  -6  16   2      266.86      270.52      9.55 o 
  -5  16   2     1367.12     1385.97     26.67 o 
  -4  16   2      154.19      162.86      6.77 o 
  -3  16   2      430.65      463.25     11.13 o 
  -2  16   2      284.35      292.43      6.57 o 
  -1  16   2     2302.73     2324.77     37.40 o 
   0  16   2      882.86      884.73     17.50 o 
   1  16   2      132.39      128.62      5.76 o 
   2  16   2     1016.80     1000.93     16.14 o 
   3  16   2       40.15       38.88      3.35 o 
   4  16   2       49.67       49.53      3.67 o 
   5  16   2       12.35       13.69      2.70 o 
  -6  17   2      391.07      412.68     12.34 o 
  -5  17   2        6.99       10.98      3.18 o 
  -4  17   2      592.42      569.65     14.13 o 
  -3  17   2      293.23      282.84     10.98 o 
  -2  17   2       48.13       62.38      4.17 o 
  -1  17   2      304.49      323.56      8.95 o 
   0  17   2      730.39      732.07     15.51 o 
   1  17   2       92.35       97.27      5.36 o 
   2  17   2      425.74      424.70     14.78 o 
   3  17   2      500.19      509.38     10.72 o 
   4  17   2        0.11        1.31      1.95 o 
  -5  18   2       14.54       16.41      4.50 o 
  -4  18   2        3.19        2.53      2.39 o 
  -3  18   2        1.08        0.70      4.22 o 
  -2  18   2       91.96      100.06      5.13 o 
  -1  18   2        0.27        3.38      1.71 o 
   0  18   2       12.22       12.35      3.66 o 
   1  18   2       24.10       16.35      3.18 o 
   2  18   2       37.73       39.38      4.17 o 
   3  18   2       84.87       84.73      4.55 o 
   4  18   2      121.10      109.97      6.16 o 
  -4  19   2      393.12      410.72     11.94 o 
  -3  19   2       11.22       10.70      2.79 o 
  -2  19   2      553.88      571.63     13.52 o 
  -1  19   2      400.72      421.79     11.15 o 
   0  19   2       18.41       21.53      3.18 o 
   1  19   2      417.11      446.83     12.14 o 
   2  19   2       58.02       51.14      4.57 o 
   3  19   2      240.92      223.50      8.55 o 
  -3  20   2       52.46       47.88      4.78 o 
  -2  20   2       54.84       58.55      6.76 o 
  -1  20   2       34.46       39.97      5.63 o 
   0  20   2      155.44      163.15      6.96 o 
   1  20   2       32.86       32.79      3.98 o 
 -11   1   3       23.11       26.20      4.38 o 
 -10   1   3       26.93       27.07      3.98 o 
  -9   1   3      666.79      691.66     15.53 o 
  -8   1   3     1224.94     1244.50     15.74 o 
  -7   1   3     1189.96     1140.91     16.33 o 
  -6   1   3     2379.84     2391.18     26.46 o 
  -5   1   3        1.03        1.55      1.14 o 
  -4   1   3     7716.76     7818.92     80.15 o 
  -3   1   3      376.42      393.88      5.40 o 
  -2   1   3      346.85      297.96      5.18 o 
  -1   1   3     2266.97     2259.44     19.41 o 
   0   1   3      328.88      328.20      4.12 o 
   1   1   3     5367.44     5620.83     46.68 o 
   2   1   3      960.64      938.97     12.34 o 
   3   1   3     1379.51     1343.74     12.46 o 
   4   1   3       68.66       70.20      2.57 o 
   5   1   3     2635.61     2562.05     51.20 o 
   6   1   3       10.28        8.88      2.56 o 
   7   1   3       53.47       55.22      4.78 o 
   8   1   3      111.33      116.04      6.77 o 
 -11   2   3        7.61        9.47      3.37 o 
 -10   2   3      223.20      232.12      8.55 o 
  -9   2   3      631.39      631.57     21.68 o 
  -8   2   3      245.09      242.74      6.16 o 
  -7   2   3       24.64       26.48      1.89 o 
  -6   2   3      294.26      286.91      5.95 o 
  -5   2   3     1984.43     2128.97     23.50 o 
  -4   2   3       12.64       29.26      2.11 o 
  -3   2   3     1203.86     1177.90     13.28 o 
  -2   2   3       48.53       49.21      2.97 o 
  -1   2   3     3832.72     3620.22     30.37 o 
   0   2   3        2.16        3.68      0.67 o 
   1   2   3     9029.41     9528.83     78.38 o 
   2   2   3    12915.29    12996.06    116.51 o 
   3   2   3      396.10      394.05      7.13 o 
   4   2   3     1384.22     1337.69     18.51 o 
   5   2   3       58.18       60.59      5.66 o 
   6   2   3        3.57        1.07      2.16 o 
   7   2   3       62.63       56.30      4.78 o 
   8   2   3      138.55      146.10      7.56 o 
 -10   3   3      141.97      140.03      6.77 o 
  -9   3   3       24.19       15.32      2.38 o 
  -8   3   3      140.04      135.86      4.76 o 
  -7   3   3       24.52       27.39      1.89 o 
  -6   3   3       64.01       64.23      2.86 o 
  -5   3   3      480.83      500.06      7.10 o 
  -4   3   3     1306.67     1470.72     14.80 o 
  -3   3   3     7828.47     8104.54    138.57 o 
  -2   3   3      699.25      639.67      9.31 o 
  -1   3   3      211.39      234.85      3.20 o 
   0   3   3     1915.22     1787.66     17.06 o 
   1   3   3      259.37      234.05      3.01 o 
   2   3   3      499.91      517.59      5.56 o 
   3   3   3      810.65      759.85      8.74 o 
   4   3   3        6.43        7.91      1.38 o 
   5   3   3      808.24      824.52     13.17 o 
   6   3   3      108.60       94.81     11.62 o 
   7   3   3      159.52      165.67      7.17 o 
   8   3   3        0.67        1.50      2.97 o 
 -10   4   3      474.03      494.01     19.70 o 
  -9   4   3        7.94        7.97      2.23 o 
  -8   4   3     4113.39     4155.84     52.55 o 
  -7   4   3      112.38      112.91      3.87 o 
  -6   4   3     1100.80     1110.21     13.57 o 
  -5   4   3     8814.32     8650.90     88.95 o 
  -4   4   3       46.35       40.05      1.55 o 
  -3   4   3      115.69       86.30      4.60 o 
  -2   4   3      236.92      232.59      8.08 o 
  -1   4   3     1651.08     1653.73     16.05 o 
   0   4   3      607.74      618.11      6.78 o 
   1   4   3     1987.42     1984.82     17.41 o 
   2   4   3      495.23      460.45      5.03 o 
   3   4   3       12.76        8.77      1.30 o 
   4   4   3     1349.14     1266.53     17.96 o 
   5   4   3       21.17       21.26      1.94 o 
   6   4   3      952.31      964.87     21.39 o 
   7   4   3       42.48       43.85      4.57 o 
   8   4   3      409.46      449.31     15.20 o 
 -10   5   3        5.92        7.32      4.50 o 
  -9   5   3      680.36      652.48     11.91 o 
  -8   5   3       14.37       13.60      2.97 o 
  -7   5   3      329.66      323.34      7.74 o 
  -6   5   3        3.85        4.69      1.24 o 
  -5   5   3       24.81       28.36      1.71 o 
  -4   5   3        1.23        3.83      0.95 o 
  -3   5   3      237.72      264.98      4.20 o 
  -2   5   3     2653.77     2641.91     32.27 o 
  -1   5   3     1518.59     1661.52     16.20 o 
   0   5   3     4128.13     4361.15     40.37 o 
   1   5   3      771.11      756.13      8.24 o 
   2   5   3       30.83       40.71      1.68 o 
   3   5   3      390.75      393.68      8.73 o 
   4   5   3       67.91       68.38      2.88 o 
   5   5   3       16.10       15.28      1.81 o 
   6   5   3      298.02      285.98      6.91 o 
   7   5   3      393.02      372.14     11.15 o 
   8   5   3       28.75       28.76      4.38 o 
 -10   6   3       66.04       71.50      7.88 o 
  -9   6   3      118.98      120.16      5.93 o 
  -8   6   3        0.70       -0.41      2.16 o 
  -7   6   3      229.02      235.54      5.79 o 
  -6   6   3      116.42      113.43      3.33 o 
  -5   6   3     3029.64     3152.70     30.19 o 
  -4   6   3      197.23      182.95      3.10 o 
  -3   6   3      213.12      198.83      4.33 o 
  -2   6   3       60.83       81.02      2.60 o 
  -1   6   3     1007.39      974.89     10.09 o 
   0   6   3     1821.40     1838.82     18.01 o 
   1   6   3     1300.87     1357.78     14.37 o 
   2   6   3      381.84      375.58      5.02 o 
   3   6   3       25.92       29.61      1.89 o 
   4   6   3     1613.31     1602.86     19.13 o 
   5   6   3      124.10      120.83      3.79 o 
   6   6   3        5.27        6.69      1.62 o 
   7   6   3       40.12       42.93      3.55 o 
   8   6   3      124.29      125.10      6.96 o 
 -10   7   3      129.45      123.35      6.49 o 
  -9   7   3      349.70      383.92     11.13 o 
  -8   7   3        3.87        7.10      2.56 o 
  -7   7   3       18.10       16.09      2.79 o 
  -6   7   3     1199.74     1218.25     17.51 o 
  -5   7   3        4.15       11.79      1.46 o 
  -4   7   3      869.31      882.48      9.67 o 
  -3   7   3      253.36      284.52      5.49 o 
  -2   7   3     3118.29     2928.36     35.85 o 
  -1   7   3     1477.09     1602.11     15.89 o 
   0   7   3    10737.05    11071.83    100.33 o 
   1   7   3      843.54      764.72      8.63 o 
   2   7   3     1134.81     1112.12     13.58 o 
   3   7   3     3805.97     3868.92     41.44 o 
   4   7   3      160.07      155.08      4.07 o 
   5   7   3      647.39      622.06      9.49 o 
   6   7   3      352.78      347.74      6.96 o 
   7   7   3      216.32      224.95      6.98 o 
 -10   8   3       10.36       11.79      3.37 o 
  -9   8   3       53.56       56.53      4.73 o 
  -8   8   3       57.77       67.69      4.73 o 
  -7   8   3      579.71      580.17     18.30 o 
  -6   8   3      524.61      507.42      9.16 o 
  -5   8   3       19.20       18.44      2.11 o 
  -4   8   3     1178.32     1186.87     17.10 o 
  -3   8   3     1348.69     1376.85     18.30 o 
  -2   8   3      257.66      279.43      7.39 o 
  -1   8   3      981.65     1096.55     11.49 o 
   0   8   3      101.93      121.43      2.47 o 
   1   8   3      453.83      512.15      6.39 o 
   2   8   3       53.76       64.14      2.38 o 
   3   8   3       11.97       14.16      1.69 o 
   4   8   3        3.26        3.80      1.41 o 
   5   8   3       12.84       14.59      1.94 o 
   6   8   3      131.87      125.07      4.27 o 
   7   8   3       10.45       11.53      2.60 o 
 -10   9   3        3.44        3.34      2.97 o 
  -9   9   3      894.45      936.08     20.08 o 
  -8   9   3        0.49        4.81      2.56 o 
  -7   9   3      443.28      426.02     11.15 o 
  -6   9   3     1606.94     1541.66     27.27 o 
  -5   9   3        2.54        2.16      1.24 o 
  -4   9   3     3673.88     3649.71     82.17 o 
  -3   9   3     1103.35     1134.01     15.69 o 
  -2   9   3     1365.43     1362.04     18.41 o 
  -1   9   3     1610.59     1610.05     16.24 o 
   0   9   3      947.17      911.48     13.62 o 
   1   9   3        2.55        2.15      1.03 o 
   2   9   3       27.65       35.03      1.94 o 
   3   9   3      397.53      432.02      7.25 o 
   4   9   3      429.03      425.77      7.39 o 
   5   9   3      332.13      341.54      6.76 o 
   6   9   3       51.27       52.57      3.14 o 
   7   9   3      142.38      150.42      5.74 o 
  -9  10   3       14.89       15.62      4.22 o 
  -8  10   3      497.78      447.20     18.02 o 
  -7  10   3     1004.19      978.86     19.89 o 
  -6  10   3      218.45      194.33      7.17 o 
  -5  10   3      421.00      436.65      8.21 o 
  -4  10   3      210.47      212.54      4.94 o 
  -3  10   3     2535.49     2507.87     31.62 o 
  -2  10   3       14.52       19.01      1.82 o 
  -1  10   3     2818.76     2841.53     35.52 o 
   0  10   3     1715.72     1737.48     17.60 o 
   1  10   3      474.22      446.38      8.56 o 
   2  10   3     1821.06     1843.09     31.45 o 
   3  10   3       80.96       68.96      2.79 o 
   4  10   3     1191.52     1126.94     14.84 o 
   5  10   3      297.51      294.92      6.33 o 
   6  10   3       19.30       24.65      3.21 o 
   7  10   3        3.28        2.65      1.91 o 
  -9  11   3       30.11       34.93      4.50 o 
  -8  11   3       10.28       15.26      3.11 o 
  -7  11   3        6.22       12.29      3.18 o 
  -6  11   3      497.06      492.07     12.34 o 
  -5  11   3       43.70       39.95      2.24 o 
  -4  11   3       12.71       14.36      1.71 o 
  -3  11   3      214.31      213.54      4.98 o 
  -2  11   3       70.83       65.91      2.93 o 
  -1  11   3      265.68      269.18      5.74 o 
   0  11   3      270.51      290.15      5.79 o 
   1  11   3      286.81      295.88      5.44 o 
   2  11   3       36.55       39.90      2.28 o 
   3  11   3      263.02      257.72      5.40 o 
   4  11   3       32.31       34.73      2.60 o 
   5  11   3       77.47       71.92      3.38 o 
   6  11   3       75.06       74.98      3.66 o 
  -9  12   3        1.16        2.51      2.97 o 
  -8  12   3      370.47      379.89     11.54 o 
  -7  12   3      418.99      427.81     14.64 o 
  -6  12   3      342.02      315.68     15.48 o 
  -5  12   3       27.47       27.90      3.37 o 
  -4  12   3      323.52      305.44      6.33 o 
  -3  12   3     1119.05     1146.73     16.44 o 
  -2  12   3       76.98       75.25      3.13 o 
  -1  12   3     1977.32     1954.15     30.66 o 
   0  12   3      570.02      568.68      8.51 o 
   1  12   3     1107.18     1136.91     17.00 o 
   2  12   3      122.96      127.72      3.71 o 
   3  12   3      109.97      110.47      3.71 o 
   4  12   3     1268.58     1241.50     16.38 o 
   5  12   3       55.21       43.33      2.88 o 
   6  12   3      678.61      685.95     11.25 o 
  -8  13   3       59.90       54.17      9.01 o 
  -7  13   3     1376.66     1374.80     40.54 o 
  -6  13   3      860.45      874.02     18.71 o 
  -5  13   3       28.43       24.13      3.37 o 
  -4  13   3        2.05        3.79      2.49 o 
  -3  13   3      117.83      109.24      3.76 o 
  -2  13   3      293.08      290.82      6.28 o 
  -1  13   3       35.54       33.43      3.40 o 
   0  13   3      128.60      139.90      3.83 o 
   1  13   3      176.56      176.20      5.20 o 
   2  13   3      414.49      417.58      8.66 o 
   3  13   3      191.17      187.76      5.74 o 
   4  13   3       28.86       32.88      2.66 o 
   5  13   3      396.27      379.43      7.59 o 
   6  13   3        1.12        1.08      1.81 o 
  -8  14   3      124.86      127.66      6.96 o 
  -7  14   3       89.05       97.59      6.16 o 
  -6  14   3       36.95       29.84      5.63 o 
  -5  14   3      666.53      678.03     15.72 o 
  -4  14   3       78.10       87.32      4.73 o 
  -3  14   3     1274.72     1224.00     17.73 o 
  -2  14   3      735.51      708.73     11.69 o 
  -1  14   3       54.97       51.38      2.93 o 
   0  14   3      213.42      197.56      5.56 o 
   1  14   3       64.49       61.27      4.00 o 
   2  14   3       12.09       13.07      2.42 o 
   3  14   3       37.50       38.65      7.52 o 
   4  14   3       42.18       51.21      3.78 o 
   5  14   3       40.39       37.18      3.46 o 
  -7  15   3       69.69       62.72      6.76 o 
  -6  15   3      181.84      153.98      7.17 o 
  -5  15   3       91.70      110.65     12.67 o 
  -4  15   3     1704.60     1726.50     30.85 o 
  -3  15   3      160.13      172.45      4.98 o 
  -2  15   3      792.62      840.91     13.42 o 
  -1  15   3       12.19       11.07      1.95 o 
   0  15   3      311.27      292.46      8.55 o 
   1  15   3     2421.58     2413.32     34.15 o 
   2  15   3      245.40      234.59      6.71 o 
   3  15   3     1739.44     1675.49     24.69 o 
   4  15   3      164.55      150.03      5.63 o 
   5  15   3       47.24       48.55      3.90 o 
  -7  16   3      183.99      180.96      8.15 o 
  -6  16   3       11.12       14.89      3.37 o 
  -5  16   3      398.03      398.67     11.54 o 
  -4  16   3       26.85       39.41      4.17 o 
  -3  16   3      133.06      129.71      4.59 o 
  -2  16   3      374.05      369.08      7.79 o 
  -1  16   3      135.17      134.17      4.65 o 
   0  16   3       14.10       15.49      2.79 o 
   1  16   3       68.20       56.55      5.23 o 
   2  16   3      598.25      573.11     11.38 o 
   3  16   3       81.61       98.83      4.88 o 
   4  16   3       87.07       93.91      4.65 o 
  -6  17   3       63.25       64.48      5.36 o 
  -5  17   3      296.59      302.59     11.54 o 
  -4  17   3      155.10      157.77      7.13 o 
  -3  17   3        3.71        5.91      2.53 o 
  -2  17   3      142.23      132.04      4.85 o 
  -1  17   3        9.60       12.08      2.28 o 
   0  17   3      137.76      136.33      7.04 o 
   1  17   3       71.99       74.39      6.76 o 
   2  17   3      264.64      264.85      7.46 o 
   3  17   3      323.82      326.34      8.54 o 
   4  17   3       25.41       21.64      3.13 o 
  -5  18   3      202.16      211.57      8.55 o 
  -4  18   3       79.71       85.35      7.04 o 
  -3  18   3      638.78      639.55     21.39 o 
  -2  18   3       59.21       66.19      3.78 o 
  -1  18   3      324.56      323.05      9.35 o 
   0  18   3      189.92      202.96      7.56 o 
   1  18   3      213.54      194.68      7.76 o 
   2  18   3      528.29      535.88     14.31 o 
   3  18   3      158.75      158.16      6.18 o 
  -4  19   3       27.22       25.11      3.92 o 
  -3  19   3        0.38        0.56      2.81 o 
  -2  19   3      117.44      129.71     13.23 o 
  -1  19   3       36.44       30.98      3.77 o 
   0  19   3      119.79       97.70      5.57 o 
   1  19   3       57.43       68.98      5.18 o 
   2  19   3      118.46      102.64      6.16 o 
  -3  20   3      432.10      467.28     18.58 o 
  -2  20   3       41.52       37.92      4.17 o 
  -1  20   3      341.76      331.80     10.15 o 
   0  20   3       39.89       42.55      4.38 o 
 -11   0   4       14.38       20.83      5.63 o 
 -10   0   4       99.74       85.57      7.88 o 
  -9   0   4        4.70        7.02      2.56 o 
  -8   0   4      990.43     1013.69     18.91 o 
  -7   0   4      116.35      123.59      5.18 o 
  -6   0   4     1100.70     1060.26     41.94 o 
  -5   0   4      425.56      164.96      6.19 o 
  -4   0   4     4502.36     4245.96     63.09 o 
  -3   0   4     3888.56     3873.81     57.10 o 
  -2   0   4      826.10      783.21     11.14 o 
  -1   0   4     8340.21     8468.25    104.92 o 
   0   0   4     4620.86     4567.15     54.37 o 
   1   0   4     6224.25     6405.10    132.86 o 
   2   0   4      692.92      762.21     11.14 o 
   3   0   4       37.76       36.25      2.44 o 
   4   0   4      731.15      729.41     13.87 o 
   5   0   4      323.88      316.96     12.95 o 
   6   0   4       17.68       18.02      4.50 o 
   7   0   4       24.25       19.14      5.07 o 
 -11   1   4       65.33       65.73      5.57 o 
 -10   1   4       11.68       14.95      3.37 o 
  -9   1   4      444.72      456.53      9.31 o 
  -8   1   4     1302.89     1346.52     16.89 o 
  -7   1   4      406.54      389.37      8.35 o 
  -6   1   4       11.98       17.28      2.55 o 
  -5   1   4       46.30       64.57      2.38 o 
  -4   1   4      462.59      447.11      9.13 o 
  -3   1   4       76.43       99.29      3.22 o 
  -2   1   4      299.32      302.44      3.84 o 
  -1   1   4      427.26      384.88      4.60 o 
   0   1   4     2206.24     2219.61     19.45 o 
   1   1   4     3753.55     3867.55     32.85 o 
   2   1   4     1865.29     1842.62     20.39 o 
   3   1   4      529.28      505.61      7.92 o 
   4   1   4       26.97       22.63      2.48 o 
   5   1   4       45.42       52.24      4.17 o 
   6   1   4       29.05       23.92      6.47 o 
   7   1   4      147.70      135.07      6.96 o 
 -11   2   4       27.05       21.96      5.63 o 
 -10   2   4      374.02      389.91     10.94 o 
  -9   2   4       82.27       88.15      4.33 o 
  -8   2   4     2329.78     2338.09     41.85 o 
  -7   2   4      184.62      181.24      5.69 o 
  -6   2   4       70.72       64.71      4.79 o 
  -5   2   4      835.59      890.57     18.31 o 
  -4   2   4     1681.34     1677.38     18.78 o 
  -3   2   4       28.00       20.24      1.71 o 
  -2   2   4     1047.69     1064.91     11.07 o 
  -1   2   4     2905.18     2847.67     24.51 o 
   0   2   4      804.31      875.19      9.41 o 
   1   2   4      311.99      270.14      3.67 o 
   2   2   4     2995.38     2881.50     30.88 o 
   3   2   4      387.81      396.94      6.14 o 
   4   2   4     1375.96     1330.16     47.51 o 
   5   2   4       82.68       78.95      8.73 o 
   6   2   4        3.61        4.22      2.39 o 
   7   2   4      233.19      229.79      8.76 o 
 -11   3   4      265.18      317.52     15.20 o 
 -10   3   4        7.66        9.57      4.50 o 
  -9   3   4     1481.79     1500.92     21.99 o 
  -8   3   4        0.36        3.24      1.57 o 
  -7   3   4      415.07      421.46     12.13 o 
  -6   3   4     1664.47     1648.13     19.21 o 
  -5   3   4      427.84      414.57      6.38 o 
  -4   3   4     2061.34     2133.38     27.79 o 
  -3   3   4     1374.11     1380.11     15.58 o 
  -2   3   4     3101.83     3088.57     32.79 o 
  -1   3   4     1417.05     1398.53     14.09 o 
   0   3   4     4600.38     4515.02     50.21 o 
   1   3   4     1974.86     2076.88     18.41 o 
   2   3   4       12.65       11.55      1.43 o 
   3   3   4     2356.18     2342.09     30.20 o 
   4   3   4      123.03      119.68      3.90 o 
   5   3   4      494.64      489.67     12.14 o 
   6   3   4       14.78       14.01      2.97 o 
   7   3   4      297.86      315.01     10.35 o 
 -10   4   4        7.16        5.07      3.38 o 
  -9   4   4      163.12      169.09      6.96 o 
  -8   4   4        7.16        6.15      2.56 o 
  -7   4   4        3.20        3.65      1.46 o 
  -6   4   4      276.33      267.71      5.03 o 
  -5   4   4      320.26      325.64      5.38 o 
  -4   4   4       56.59       61.04      2.11 o 
  -3   4   4     3432.32     3550.37     37.21 o 
  -2   4   4       16.48       13.29      1.32 o 
  -1   4   4      101.21      110.07      2.29 o 
   0   4   4      257.28      272.81      6.38 o 
   1   4   4      277.32      284.75      3.75 o 
   2   4   4     2978.74     3100.87     31.76 o 
   3   4   4      714.61      691.58      9.56 o 
   4   4   4      374.97      384.02      8.38 o 
   5   4   4        0.85        1.31      1.63 o 
   6   4   4       72.08       71.16      4.96 o 
   7   4   4       31.38       34.17      4.38 o 
 -10   5   4        0.21        0.30      2.56 o 
  -9   5   4       11.45       12.48      3.11 o 
  -8   5   4       38.46       38.19      3.77 o 
  -7   5   4     1827.21     1848.35     25.23 o 
  -6   5   4      213.57      198.84      5.30 o 
  -5   5   4     1176.67     1160.47     12.50 o 
  -4   5   4     1369.42     1208.43     14.02 o 
  -3   5   4      864.27      887.46     12.99 o 
  -2   5   4     3405.30     3239.10     39.75 o 
  -1   5   4     1213.31     1191.59     12.26 o 
   0   5   4     2376.68     2409.36     23.30 o 
   1   5   4     1836.72     1885.46     18.82 o 
   2   5   4      239.83      248.87      4.77 o 
   3   5   4      337.72      324.13      8.33 o 
   4   5   4        5.74        5.99      1.53 o 
   5   5   4      237.27      238.83      6.39 o 
   6   5   4      142.08      149.38      5.51 o 
   7   5   4      546.66      562.80     14.71 o 
 -10   6   4      621.38      652.10     15.51 o 
  -9   6   4       39.41       42.81      4.17 o 
  -8   6   4       36.25       35.95      3.77 o 
  -7   6   4     1775.17     1695.73     38.08 o 
  -6   6   4      185.55      186.00      5.09 o 
  -5   6   4      717.71      721.07      9.91 o 
  -4   6   4       70.24       91.59      3.25 o 
  -3   6   4       79.59      107.61      3.46 o 
  -2   6   4     2255.94     2314.41     29.24 o 
  -1   6   4     2146.09     2119.93     20.67 o 
   0   6   4        5.34        3.95      1.01 o 
   1   6   4     1805.07     1817.80     18.32 o 
   2   6   4     1335.06     1357.03     16.32 o 
   3   6   4       28.93       30.24      2.03 o 
   4   6   4      889.53      865.53     12.03 o 
   5   6   4       31.58       29.06      2.28 o 
   6   6   4     1304.60     1309.45     26.69 o 
   7   6   4       48.40       47.71      5.18 o 
 -10   7   4      107.36      114.34      6.56 o 
  -9   7   4       37.76       39.83      6.19 o 
  -8   7   4      101.28       91.09      5.36 o 
  -7   7   4      106.08       92.30      5.18 o 
  -6   7   4      625.18      615.16     10.59 o 
  -5   7   4      617.29      586.22      8.63 o 
  -4   7   4        8.42       11.40      1.63 o 
  -3   7   4        1.01        0.34      1.16 o 
  -2   7   4        0.46        5.39      1.30 o 
  -1   7   4      633.99      625.47      7.33 o 
   0   7   4      723.35      711.37     11.63 o 
   1   7   4      121.04      126.05      2.93 o 
   2   7   4      343.43      327.49      5.77 o 
   3   7   4       71.02       74.21      3.44 o 
   4   7   4        2.28        6.41      1.60 o 
   5   7   4        3.96        3.38      1.53 o 
   6   7   4        0.01        5.02      2.51 o 
   7   7   4       14.36       15.02      3.58 o 
 -10   8   4      205.08      210.99      8.55 o 
  -9   8   4        0.33       -0.09      2.56 o 
  -8   8   4      333.22      346.07     10.15 o 
  -7   8   4       23.79       27.01      5.63 o 
  -6   8   4      197.11      203.96      4.74 o 
  -5   8   4     1728.29     1716.83     20.18 o 
  -4   8   4      669.86      618.94     13.72 o 
  -3   8   4     5634.80     5802.92     69.42 o 
  -2   8   4      228.54      245.21      5.30 o 
  -1   8   4     3589.39     3635.70     38.90 o 
   0   8   4       35.49       31.53      1.52 o 
   1   8   4      409.39      378.92      5.68 o 
   2   8   4      256.65      270.06      5.25 o 
   3   8   4      207.61      205.08      4.71 o 
   4   8   4      347.65      356.75      7.59 o 
   5   8   4        6.83        6.47      1.69 o 
   6   8   4      356.27      373.45      8.76 o 
 -10   9   4      103.77      106.90      7.88 o 
  -9   9   4      263.83      272.87      9.35 o 
  -8   9   4      182.96      176.72      7.36 o 
  -7   9   4      101.52      107.26      5.53 o 
  -6   9   4       25.88       20.32      2.10 o 
  -5   9   4      144.92      140.97      3.85 o 
  -4   9   4      873.77      925.35     13.84 o 
  -3   9   4      331.75      312.66      6.39 o 
  -2   9   4     4418.91     4472.62     54.37 o 
  -1   9   4       16.46       24.62      1.81 o 
   0   9   4      355.69      336.93      6.83 o 
   1   9   4      383.49      366.53      6.16 o 
   2   9   4      138.31      147.14      5.20 o 
   3   9   4       18.15       15.81      1.81 o 
   4   9   4       80.69       88.38      5.28 o 
   5   9   4      134.46      142.86      4.50 o 
   6   9   4       33.38       38.18      3.00 o 
  -9  10   4       15.10        6.82      3.23 o 
  -8  10   4       14.34       15.78      2.97 o 
  -7  10   4       17.06       13.20      2.97 o 
  -6  10   4      484.74      467.07      7.84 o 
  -5  10   4      568.25      550.69      8.47 o 
  -4  10   4      451.53      447.65      8.21 o 
  -3  10   4      811.19      808.54     12.44 o 
  -2  10   4       24.67       27.69      2.15 o 
  -1  10   4      468.00      445.99      7.10 o 
   0  10   4      572.63      575.21      8.42 o 
   1  10   4        7.64        5.98      2.44 o 
   2  10   4       95.33       99.72      3.28 o 
   3  10   4        1.30       -0.42      1.41 o 
   4  10   4      512.89      511.37     12.35 o 
   5  10   4       12.00       16.55      2.31 o 
   6  10   4      174.68      199.50      6.52 o 
  -9  11   4      521.82      557.21     14.73 o 
  -8  11   4      324.64      334.51     10.54 o 
  -7  11   4      314.83      282.40      9.16 o 
  -6  11   4      882.79      874.13     14.34 o 
  -5  11   4        0.85        1.70      1.42 o 
  -4  11   4      262.50      227.06      5.51 o 
  -3  11   4      364.81      363.37      7.25 o 
  -2  11   4      513.53      466.65      8.56 o 
  -1  11   4        4.99        5.66      1.32 o 
   0  11   4     2087.46     2140.48     25.27 o 
   1  11   4      696.54      713.97     13.83 o 
   2  11   4      385.86      387.83      8.34 o 
   3  11   4      553.22      557.67     10.83 o 
   4  11   4      267.74      269.01      6.47 o 
   5  11   4     1146.63     1153.55     16.11 o 
   6  11   4      100.24      101.88      4.21 o 
  -9  12   4        0.24        0.64      2.70 o 
  -8  12   4      142.31      141.93      7.17 o 
  -7  12   4        7.18        9.57      3.94 o 
  -6  12   4      652.18      651.00     15.32 o 
  -5  12   4       38.99       41.59      2.49 o 
  -4  12   4       18.54       22.86      2.15 o 
  -3  12   4       67.04       77.27      3.35 o 
  -2  12   4       10.72       19.30      4.28 o 
  -1  12   4     1051.14     1033.98     15.48 o 
   0  12   4      954.73      954.55     12.78 o 
   1  12   4       22.09       17.55      2.15 o 
   2  12   4      415.02      401.96      8.66 o 
   3  12   4       19.98       19.46      2.80 o 
   4  12   4      162.08      158.22      5.53 o 
   5  12   4       37.91       47.38      3.78 o 
  -8  13   4       11.68       14.26      7.32 o 
  -7  13   4       68.97       91.91      5.76 o 
  -6  13   4       50.24       49.94      5.35 o 
  -5  13   4      685.65      692.11     10.43 o 
  -4  13   4     1089.75     1123.28     16.65 o 
  -3  13   4       43.83       36.57      2.56 o 
  -2  13   4      372.22      370.01      7.69 o 
  -1  13   4      275.22      268.23      6.28 o 
   0  13   4      326.84      315.96      7.36 o 
   1  13   4        0.63        0.76      1.71 o 
   2  13   4        1.17        2.81      1.95 o 
   3  13   4      664.87      633.63     12.12 o 
   4  13   4      174.35      189.03      6.39 o 
   5  13   4       76.07       84.81      4.63 o 
  -8  14   4      367.30      404.58     16.05 o 
  -7  14   4       50.50       58.47      5.36 o 
  -6  14   4      350.69      352.65     13.23 o 
  -5  14   4      195.97      198.17      7.56 o 
  -4  14   4       37.74       35.94      2.77 o 
  -3  14   4      429.18      412.95      8.33 o 
  -2  14   4      126.54      118.04      5.53 o 
  -1  14   4      452.81      450.12     21.16 o 
   0  14   4      572.58      556.53     10.72 o 
   1  14   4      868.21      898.31     21.98 o 
   2  14   4      868.83      859.46     14.94 o 
   3  14   4       90.59       95.45      4.76 o 
   4  14   4      242.21      248.70      9.12 o 
  -7  15   4        0.05       -1.13      2.56 o 
  -6  15   4        3.74        4.79      2.79 o 
  -5  15   4        7.30        8.56      2.97 o 
  -4  15   4      187.67      196.01      5.59 o 
  -3  15   4        4.05        2.35      2.15 o 
  -2  15   4       12.60       13.95      2.28 o 
  -1  15   4      121.11      108.18     13.65 o 
   0  15   4      144.52      133.27      5.27 o 
   1  15   4      360.17      346.48      8.33 o 
   2  15   4        0.46       -0.96      2.04 o 
   3  15   4        3.46        2.43      2.15 o 
   4  15   4       32.18       35.58      3.55 o 
  -7  16   4       58.83       60.12      5.57 o 
  -6  16   4      167.06      151.37     10.98 o 
  -5  16   4       94.69       96.36      5.76 o 
  -4  16   4       70.27       60.14      4.57 o 
  -3  16   4      424.22      428.10      8.86 o 
  -2  16   4      248.63      226.33      6.28 o 
  -1  16   4      609.36      642.21     14.31 o 
   0  16   4      188.56      177.66      7.17 o 
   1  16   4      952.08      922.30     19.54 o 
   2  16   4      181.53      193.90      6.50 o 
   3  16   4      222.07      221.59      8.31 o 
  -6  17   4       11.57       12.52      3.37 o 
  -5  17   4      449.27      497.39     13.73 o 
  -4  17   4      340.02      386.77     15.76 o 
  -3  17   4        0.82       -1.50      1.63 o 
  -2  17   4     1063.37     1072.02     20.99 o 
  -1  17   4       26.70       28.01      3.58 o 
   0  17   4      497.15      478.73     12.54 o 
   1  17   4      140.48      121.03      7.83 o 
   2  17   4       96.09       94.63      4.85 o 
   3  17   4        1.70        2.94      2.37 o 
  -5  18   4      133.75      127.45      6.96 o 
  -4  18   4        0.23        1.69      3.38 o 
  -3  18   4        0.27        0.20      2.16 o 
  -2  18   4       19.76       25.33      2.92 o 
  -1  18   4        1.10        3.10      2.39 o 
   0  18   4      104.94       90.09      5.57 o 
   1  18   4       23.00       21.42      3.58 o 
   2  18   4       71.71       68.01      7.14 o 
  -4  19   4      310.22      289.94     14.07 o 
  -3  19   4       31.30       28.52      3.77 o 
  -2  19   4      316.89      317.45     10.42 o 
  -1  19   4       47.78       45.21      4.38 o 
   0  19   4      157.10      169.57     10.70 o 
 -11   1   5      136.58      143.00     10.13 o 
 -10   1   5        0.43       -3.94      3.38 o 
  -9   1   5      810.14      863.48     12.24 o 
  -8   1   5        1.87       -0.13      1.24 o 
  -7   1   5       79.69       66.41      2.95 o 
  -6   1   5       59.50       47.93      4.82 o 
  -5   1   5     2572.77     2522.27     32.27 o 
  -4   1   5     1417.27     1355.66     18.84 o 
  -3   1   5     1572.28     1504.67     25.39 o 
  -2   1   5     7584.59     7507.96     77.55 o 
  -1   1   5      497.09      540.06      6.04 o 
   0   1   5     1953.43     1890.73     17.23 o 
   1   1   5      152.78      182.18      7.08 o 
   2   1   5     2068.38     2010.19     22.90 o 
   3   1   5      481.02      489.47      7.58 o 
   4   1   5      157.26      167.92      7.04 o 
   5   1   5      285.16      278.80      8.95 o 
   6   1   5        9.34        8.44      3.94 o 
 -11   2   5      124.29      141.87     10.13 o 
 -10   2   5      145.83      156.98     11.54 o 
  -9   2   5      137.15      150.81      5.20 o 
  -8   2   5     1921.79     1947.47     26.65 o 
  -7   2   5     1096.63     1065.09     13.71 o 
  -6   2   5      371.69      380.33      6.37 o 
  -5   2   5     1278.26     1267.60     15.24 o 
  -4   2   5     1224.03     1236.01     14.67 o 
  -3   2   5     2429.17     2425.04     30.87 o 
  -2   2   5      170.42      171.29      2.96 o 
  -1   2   5      961.29      931.11      9.34 o 
   0   2   5      107.16      106.77      2.55 o 
   1   2   5      625.64      611.69      6.88 o 
   2   2   5      109.78      115.50      2.91 o 
   3   2   5      825.52      806.47     12.77 o 
   4   2   5      219.45      225.57     11.10 o 
   5   2   5      520.21      492.06     12.34 o 
   6   2   5      245.22      267.24      9.16 o 
 -10   3   5      241.29      236.50      8.73 o 
  -9   3   5      598.12      570.52     27.30 o 
  -8   3   5      761.87      749.42     12.67 o 
  -7   3   5       94.37       96.69      4.11 o 
  -6   3   5      444.26      410.23      8.01 o 
  -5   3   5        7.90        8.35      1.17 o 
  -4   3   5       92.82       74.60      5.12 o 
  -3   3   5     1893.57     1859.02     24.48 o 
  -2   3   5       54.17       66.32      2.01 o 
  -1   3   5       59.66       68.80      1.94 o 
   0   3   5        9.40        7.38      1.56 o 
   1   3   5     1165.74     1156.18     11.33 o 
   2   3   5      255.32      261.22      4.47 o 
   3   3   5       73.99       83.71      4.07 o 
   4   3   5      152.67      140.47      5.11 o 
   5   3   5       15.71       24.02      7.60 o 
   6   3   5       14.22       20.28      5.35 o 
 -10   4   5      189.39      186.53      7.76 o 
  -9   4   5        7.06        6.47      3.66 o 
  -8   4   5      322.24      344.48      9.30 o 
  -7   4   5      811.31      780.30     12.78 o 
  -6   4   5      133.71      129.60      4.43 o 
  -5   4   5      118.98      106.07      4.46 o 
  -4   4   5     2662.12     2496.32     31.95 o 
  -3   4   5      458.23      399.79      7.36 o 
  -2   4   5      398.58      397.57      5.45 o 
  -1   4   5     3730.52     3543.12     33.97 o 
   0   4   5       73.85       67.55      2.87 o 
   1   4   5     1676.64     1615.09     15.07 o 
   2   4   5     1304.28     1331.29     16.18 o 
   3   4   5       78.11       77.91      2.95 o 
   4   4   5      214.04      213.11      6.84 o 
   5   4   5      225.80      208.18      7.76 o 
   6   4   5      687.74      664.85     30.12 o 
 -10   5   5       67.17       63.40      4.96 o 
  -9   5   5       31.46       32.60      6.19 o 
  -8   5   5        1.33        0.73      1.71 o 
  -7   5   5      855.13      841.45     13.75 o 
  -6   5   5       64.08       66.46      4.90 o 
  -5   5   5      254.89      227.78      5.63 o 
  -4   5   5      357.36      342.28      7.04 o 
  -3   5   5       98.80       79.14      3.64 o 
  -2   5   5       11.38       13.93      1.48 o 
  -1   5   5        1.68        2.27      1.07 o 
   0   5   5       94.87       97.84      2.59 o 
   1   5   5      129.72      132.44      3.11 o 
   2   5   5       66.34       67.57      2.74 o 
   3   5   5      307.92      296.94      5.76 o 
   4   5   5       51.80       62.56      3.10 o 
   5   5   5      211.47      243.99      8.15 o 
   6   5   5       60.58       56.00      4.96 o 
 -10   6   5       32.04       38.73      4.57 o 
  -9   6   5        0.13       -2.87      2.16 o 
  -8   6   5       92.61      106.61      9.01 o 
  -7   6   5      342.33      309.38      7.24 o 
  -6   6   5      559.51      540.75      8.51 o 
  -5   6   5      350.19      339.39      7.14 o 
  -4   6   5      312.69      319.43     12.95 o 
  -3   6   5      331.08      341.60      8.59 o 
  -2   6   5      132.26      109.02      3.16 o 
  -1   6   5     1712.81     1703.44     19.77 o 
   0   6   5       17.07       19.17      2.12 o 
   1   6   5     1401.74     1365.54     14.58 o 
   2   6   5       65.38       60.22      2.60 o 
   3   6   5       88.73       91.54      3.30 o 
   4   6   5      184.44      186.55      4.85 o 
   5   6   5      406.03      393.32      8.88 o 
   6   6   5       39.08       49.24      4.96 o 
 -10   7   5        8.16       12.82      3.37 o 
  -9   7   5      641.64      647.36     15.53 o 
  -8   7   5      127.83      109.79      5.57 o 
  -7   7   5      982.22      979.75     15.70 o 
  -6   7   5      828.88      793.23     11.17 o 
  -5   7   5     2080.65     2097.78     27.82 o 
  -4   7   5     2304.00     2235.60     31.72 o 
  -3   7   5      401.63      371.10      7.36 o 
  -2   7   5      364.29      324.53      5.93 o 
  -1   7   5      448.49      438.23      7.04 o 
   0   7   5     1355.38     1401.30     16.87 o 
   1   7   5       12.65       15.76      1.65 o 
   2   7   5      453.02      455.79      7.80 o 
   3   7   5       62.53       65.77      3.02 o 
   4   7   5     1008.38      995.65     13.93 o 
   5   7   5      652.30      674.32     14.76 o 
   6   7   5      168.69      176.28      7.76 o 
 -10   8   5        2.47       -3.33      2.56 o 
  -9   8   5       65.06       59.40      5.18 o 
  -8   8   5      121.83      110.58      5.76 o 
  -7   8   5      105.65       83.44      4.11 o 
  -6   8   5       50.72       59.14      3.33 o 
  -5   8   5     1208.11     1169.74     17.20 o 
  -4   8   5      203.14      179.02      4.95 o 
  -3   8   5      609.85      548.41     12.86 o 
  -2   8   5      590.29      591.76      9.96 o 
  -1   8   5      675.20      669.86      9.56 o 
   0   8   5      521.57      534.31      8.14 o 
   1   8   5       23.52       23.79      2.37 o 
   2   8   5       42.53       49.48      2.66 o 
   3   8   5      425.88      434.07      7.73 o 
   4   8   5      146.89      144.19      4.50 o 
   5   8   5       48.97       49.32      3.33 o 
   6   8   5        5.54        3.04      2.37 o 
  -9   9   5        5.97        1.61      2.70 o 
  -8   9   5        0.51       -1.59      2.16 o 
  -7   9   5      373.78      384.11      8.54 o 
  -6   9   5       16.21       15.26      1.94 o 
  -5   9   5      974.55      945.25     17.52 o 
  -4   9   5      180.67      178.67      7.12 o 
  -3   9   5     2035.89     2014.37     26.86 o 
  -2   9   5     1125.69     1138.31     16.57 o 
  -1   9   5        4.84        6.87      2.03 o 
   0   9   5     1880.62     1828.80     21.45 o 
   1   9   5      554.62      586.69     10.61 o 
   2   9   5      140.99      149.12      4.98 o 
   3   9   5      892.77      920.58     15.38 o 
   4   9   5      250.31      237.80      5.77 o 
   5   9   5      115.56      114.54      4.29 o 
  -9  10   5        8.38       14.43      3.58 o 
  -8  10   5      339.84      359.97     10.94 o 
  -7  10   5       17.61       24.82      2.80 o 
  -6  10   5     1251.50     1231.35     16.85 o 
  -5  10   5     1385.94     1379.25     19.92 o 
  -4  10   5      588.76      602.53     10.49 o 
  -3  10   5      849.71      820.97     13.10 o 
  -2  10   5        2.74        3.10      2.06 o 
  -1  10   5     1602.51     1570.76     22.09 o 
   0  10   5       26.22       24.95      2.00 o 
   1  10   5      121.94      128.30      6.36 o 
   2  10   5      162.94      157.57      5.20 o 
   3  10   5     1392.66     1397.43     21.12 o 
   4  10   5      148.83      168.28      5.95 o 
   5  10   5       38.92       39.95      3.85 o 
  -9  11   5        8.96       14.95      3.37 o 
  -8  11   5        7.14        7.07      4.22 o 
  -7  11   5       21.90       23.14      3.58 o 
  -6  11   5        9.88        8.29      2.19 o 
  -5  11   5       17.28       17.18      2.48 o 
  -4  11   5        7.19        3.42      2.11 o 
  -3  11   5       23.69       24.44      3.00 o 
  -2  11   5      991.66     1024.84     15.60 o 
  -1  11   5        3.47        4.84      1.80 o 
   0  11   5        1.57        0.84      1.39 o 
   1  11   5       59.10       61.89      3.64 o 
   2  11   5        0.95        0.38      1.95 o 
   3  11   5        4.88       12.55      5.21 o 
   4  11   5       20.71       12.38      3.05 o 
   5  11   5       77.43       79.58      4.55 o 
  -9  12   5       28.75       40.44      7.60 o 
  -8  12   5      181.34      184.56      8.15 o 
  -7  12   5        4.77        1.73      3.10 o 
  -6  12   5      631.52      657.05     10.81 o 
  -5  12   5       61.97       62.61      3.55 o 
  -4  12   5       40.03       44.63      3.02 o 
  -3  12   5      203.39      198.72      6.37 o 
  -2  12   5        1.76        0.87      1.49 o 
  -1  12   5      431.97      437.40      9.09 o 
   0  12   5        0.07       -0.12      1.70 o 
   1  12   5       66.44       66.03      3.78 o 
   2  12   5        2.65        2.28      2.04 o 
   3  12   5      210.78      203.04      6.50 o 
   4  12   5      280.83      284.87      9.29 o 
  -8  13   5       61.91       60.44      5.57 o 
  -7  13   5       71.82       70.33      5.36 o 
  -6  13   5      116.06      130.76     10.12 o 
  -5  13   5       70.78       73.38      3.97 o 
  -4  13   5        0.73        1.39      2.99 o 
  -3  13   5        3.68        2.06      2.03 o 
  -2  13   5      263.08      284.64      6.93 o 
  -1  13   5      320.69      302.52     10.98 o 
   0  13   5      818.40      776.91     13.75 o 
   1  13   5      134.39      125.83      4.98 o 
   2  13   5        5.02        5.93      2.15 o 
   3  13   5        5.48        1.19      2.91 o 
   4  13   5        3.01        4.41      3.34 o 
  -8  14   5       40.00       35.60      4.57 o 
  -7  14   5        3.00        3.00      2.97 o 
  -6  14   5        0.20        0.00      3.38 o 
  -5  14   5       66.40       59.20      3.83 o 
  -4  14   5      999.02      997.67     15.90 o 
  -3  14   5      257.62      290.77      7.14 o 
  -2  14   5       21.14       17.08      2.37 o 
  -1  14   5      511.83      484.92     12.14 o 
   0  14   5        0.18        0.48      2.94 o 
   1  14   5      284.63      279.87      9.54 o 
   2  14   5      362.70      346.83      8.78 o 
   3  14   5      248.08      252.91      7.48 o 
  -7  15   5      872.43      948.08     21.30 o 
  -6  15   5      423.00      439.63     12.72 o 
  -5  15   5       75.63       67.75      5.35 o 
  -4  15   5      689.47      656.80     12.39 o 
  -3  15   5      167.42      166.03      5.41 o 
  -2  15   5     1565.83     1586.05     25.24 o 
  -1  15   5       30.13       37.54      3.98 o 
   0  15   5      344.31      336.62      8.44 o 
   1  15   5      155.05      143.54      5.63 o 
   2  15   5      702.65      753.97     14.29 o 
   3  15   5       55.62       65.92      4.43 o 
  -6  16   5      113.53      130.62      7.17 o 
  -5  16   5       32.83       33.78      6.19 o 
  -4  16   5      194.46      184.70      5.93 o 
  -3  16   5      613.33      654.13     12.12 o 
  -2  16   5       77.56       80.71      4.23 o 
  -1  16   5      331.38      329.25     10.15 o 
   0  16   5      109.16      115.71      6.16 o 
   1  16   5       64.93       63.22      4.30 o 
   2  16   5       75.14       75.63      6.55 o 
  -5  17   5       29.83       32.09      6.19 o 
  -4  17   5       14.58       14.67      2.70 o 
  -3  17   5       16.05       17.03      2.60 o 
  -2  17   5       38.00       38.35      3.98 o 
  -1  17   5       48.82       42.99      4.57 o 
   0  17   5      453.06      451.42     12.54 o 
   1  17   5        0.23        1.49      2.37 o 
  -4  18   5       73.01       85.86      5.57 o 
  -3  18   5      463.16      449.93      9.94 o 
  -2  18   5      127.97      128.81      6.56 o 
  -1  18   5       80.07       86.59      5.76 o 
   0  18   5       38.57       29.28      4.17 o 
 -10   0   6      616.11      721.19     22.52 o 
  -9   0   6       10.41       13.51      3.94 o 
  -8   0   6      295.20      340.29     18.86 o 
  -7   0   6     1673.13     1616.47     27.65 o 
  -6   0   6        2.93        1.01      1.87 o 
  -5   0   6        1.82        2.14      5.07 o 
  -4   0   6      828.67      806.20     22.52 o 
  -3   0   6     1563.32     1598.53     32.37 o 
  -2   0   6      685.37      647.24     10.57 o 
  -1   0   6      373.36      357.45      6.90 o 
   0   0   6      886.75      892.50     13.42 o 
   1   0   6      417.74      425.47      8.01 o 
   2   0   6      660.43      590.03     10.07 o 
   3   0   6      618.31      646.87     20.27 o 
   4   0   6     1074.21     1100.64     30.96 o 
   5   0   6       24.20       23.08      5.63 o 
 -10   1   6        5.46        8.44      3.94 o 
  -9   1   6       24.16       22.64      2.70 o 
  -8   1   6      170.06      161.24      5.28 o 
  -7   1   6      659.08      611.34     13.73 o 
  -6   1   6      207.80      200.31      4.59 o 
  -5   1   6      512.87      505.25      9.01 o 
  -4   1   6      220.43      198.31      5.61 o 
  -3   1   6       22.14       25.50      2.10 o 
  -2   1   6     1348.48     1355.53     13.19 o 
  -1   1   6       26.67       27.87      1.51 o 
   0   1   6       44.24       43.79      1.82 o 
   1   1   6      104.66      101.60      3.69 o 
   2   1   6      349.86      339.26     11.20 o 
   3   1   6       65.22       69.78      5.63 o 
   4   1   6       95.44       98.81      5.57 o 
   5   1   6       23.89       23.65      3.98 o 
 -10   2   6       16.07       16.57      3.38 o 
  -9   2   6      184.63      198.74      6.63 o 
  -8   2   6        5.38        7.91      2.04 o 
  -7   2   6      378.74      373.57      8.01 o 
  -6   2   6     1458.93     1358.81     43.45 o 
  -5   2   6      590.34      541.03     12.34 o 
  -4   2   6     2201.80     2160.43     28.70 o 
  -3   2   6      901.89      835.92     18.47 o 
  -2   2   6      150.37      145.24      2.93 o 
  -1   2   6      722.58      696.93      7.80 o 
   0   2   6       85.50       94.57      5.52 o 
   1   2   6       66.78       75.08      2.28 o 
   2   2   6      190.58      194.47      4.56 o 
   3   2   6      965.84      946.60     18.70 o 
   4   2   6      354.19      334.41     12.95 o 
   5   2   6       54.76       58.87      4.78 o 
 -10   3   6       92.97      111.16     10.98 o 
  -9   3   6      409.67      429.11      9.21 o 
  -8   3   6      665.82      670.51     12.02 o 
  -7   3   6      400.81      375.04      8.11 o 
  -6   3   6       21.31       25.41      2.56 o 
  -5   3   6     2951.22     2910.84     52.37 o 
  -4   3   6      924.19      915.20     16.90 o 
  -3   3   6      856.30      846.63     13.32 o 
  -2   3   6      491.32      450.16      8.71 o 
  -1   3   6      113.65      112.79      2.58 o 
   0   3   6     1795.45     1744.39     16.46 o 
   1   3   6       23.98       22.09      1.51 o 
   2   3   6     1131.55     1147.82     14.70 o 
   3   3   6      724.57      696.38     12.02 o 
   4   3   6      641.52      657.14     31.81 o 
   5   3   6      121.79      147.40     10.42 o 
 -10   4   6        8.76        7.60      3.18 o 
  -9   4   6        0.59        2.14      2.76 o 
  -8   4   6      181.27      179.55      5.63 o 
  -7   4   6        0.57       -1.31      1.95 o 
  -6   4   6       34.82       28.67      2.70 o 
  -5   4   6       57.99       49.31      3.22 o 
  -4   4   6        0.15       -1.20      1.57 o 
  -3   4   6      161.92      164.86      5.42 o 
  -2   4   6       50.90       61.86      2.72 o 
  -1   4   6      206.55      225.96      4.24 o 
   0   4   6       41.62       44.31      2.35 o 
   1   4   6        4.99        4.95      2.02 o 
   2   4   6      116.52      106.41      3.58 o 
   3   4   6      732.54      718.47     10.69 o 
   4   4   6        1.90        3.91      2.15 o 
   5   4   6        0.73        1.69      2.79 o 
 -10   5   6        0.41       -0.14      2.29 o 
  -9   5   6      422.40      434.53     11.74 o 
  -8   5   6       58.74       49.89      3.46 o 
  -7   5   6      323.84      311.82      7.36 o 
  -6   5   6      127.14      114.00      3.91 o 
  -5   5   6      261.17      259.72      6.39 o 
  -4   5   6       24.11       29.76      2.56 o 
  -3   5   6        4.81        6.98      3.13 o 
  -2   5   6       27.57       26.50      2.03 o 
  -1   5   6      929.65      838.85     11.40 o 
   0   5   6     2280.05     2257.84     32.01 o 
   1   5   6        4.62        4.28      1.46 o 
   2   5   6      329.46      341.47      6.40 o 
   3   5   6       17.43       24.13      2.25 o 
   4   5   6      539.33      575.72     11.14 o 
   5   5   6      328.18      321.93     10.35 o 
 -10   6   6        8.92        9.57      3.18 o 
  -9   6   6      299.44      332.23     14.64 o 
  -8   6   6      685.32      681.55     12.34 o 
  -7   6   6      237.72      234.96     10.44 o 
  -6   6   6     2000.59     1937.28     30.39 o 
  -5   6   6       13.08       11.43      2.11 o 
  -4   6   6     1219.76     1163.34     17.33 o 
  -3   6   6      763.91      724.83     11.92 o 
  -2   6   6      732.07      727.67     13.73 o 
  -1   6   6      734.62      726.37     11.91 o 
   0   6   6       52.23       63.09      2.88 o 
   1   6   6      656.58      649.48     11.37 o 
   2   6   6        9.68       13.08      1.89 o 
   3   6   6      335.40      334.24      6.75 o 
   4   6   6       41.96       41.27      2.88 o 
   5   6   6      240.16      249.87      9.13 o 
 -10   7   6       13.19       14.12      4.50 o 
  -9   7   6       30.46       30.14      3.98 o 
  -8   7   6      293.84      308.67      7.89 o 
  -7   7   6       15.74       15.35      2.37 o 
  -6   7   6      130.25      136.30      4.27 o 
  -5   7   6      307.82      316.25      7.36 o 
  -4   7   6      276.60      273.40      8.18 o 
  -3   7   6      125.44      141.60      4.71 o 
  -2   7   6       68.37       77.39      3.08 o 
  -1   7   6       74.06       70.26      3.00 o 
   0   7   6      329.34      325.29      6.18 o 
   1   7   6       73.49       78.25      3.67 o 
   2   7   6      538.09      543.66     10.51 o 
   3   7   6       18.04       25.14      2.80 o 
   4   7   6      125.98      126.43      4.71 o 
   5   7   6        0.59        1.39      2.15 o 
 -10   8   6      274.29      305.82     14.07 o 
  -9   8   6        6.16        9.85      3.18 o 
  -8   8   6      513.58      515.13     13.14 o 
  -7   8   6      242.51      224.94      6.60 o 
  -6   8   6      226.59      246.60      6.42 o 
  -5   8   6      697.79      683.99     11.92 o 
  -4   8   6      788.73      742.74     12.46 o 
  -3   8   6       73.86       66.63      3.35 o 
  -2   8   6      473.00      476.00      7.81 o 
  -1   8   6     1427.17     1384.41     40.79 o 
   0   8   6       97.28       97.07      4.11 o 
   1   8   6      825.64      816.96     17.27 o 
   2   8   6       28.49       32.92      3.13 o 
   3   8   6      460.93      446.62      9.64 o 
   4   8   6       96.83      111.84      5.66 o 
  -9   9   6        3.71        4.65      2.97 o 
  -8   9   6        1.03       -1.60      2.56 o 
  -7   9   6      213.61      213.97      5.55 o 
  -6   9   6        1.94       -1.43      1.50 o 
  -5   9   6       63.47       67.31      3.72 o 
  -4   9   6      422.69      434.34      8.87 o 
  -3   9   6      178.74      191.93      5.53 o 
  -2   9   6      605.42      576.74      9.07 o 
  -1   9   6      158.25      167.80     10.36 o 
   0   9   6       76.46       75.18      3.90 o 
   1   9   6       89.44       86.29      4.23 o 
   2   9   6      887.65      857.74     14.73 o 
   3   9   6       10.51       10.25      2.37 o 
   4   9   6       15.91       15.56      2.80 o 
  -9  10   6       36.96       34.28      4.57 o 
  -8  10   6      106.92      117.50      8.73 o 
  -7  10   6        8.37        6.56      2.36 o 
  -6  10   6      197.86      181.67      5.74 o 
  -5  10   6        0.29        2.03      2.04 o 
  -4  10   6       48.11       48.46      5.17 o 
  -3  10   6      235.71      232.07      6.18 o 
  -2  10   6       99.35       94.53      5.56 o 
  -1  10   6      258.60      265.53      6.81 o 
   0  10   6      210.39      201.65      5.95 o 
   1  10   6      678.01      704.01     12.89 o 
   2  10   6       42.21       44.70      3.93 o 
   3  10   6      187.16      194.90      6.60 o 
   4  10   6       31.64       35.02      3.58 o 
  -9  11   6       85.65       86.33      6.16 o 
  -8  11   6      170.21      173.92      7.88 o 
  -7  11   6      861.55      900.86     13.27 o 
  -6  11   6       72.96       62.15      3.78 o 
  -5  11   6     1703.02     1701.14     24.26 o 
  -4  11   6      735.52      710.96     12.34 o 
  -3  11   6      226.62      195.08      5.63 o 
  -2  11   6      812.82      786.41     15.68 o 
  -1  11   6       27.66       27.65      2.99 o 
   0  11   6      373.27      358.51      9.79 o 
   1  11   6        5.67       11.13      5.35 o 
   2  11   6      918.36      936.44     18.09 o 
   3  11   6       41.42       39.26      3.88 o 
   4  11   6       51.98       67.32      4.53 o 
  -8  12   6       15.28       21.45      3.98 o 
  -7  12   6       26.29       33.43      3.31 o 
  -6  12   6       67.89       53.82      3.21 o 
  -5  12   6        1.67       -0.92      1.78 o 
  -4  12   6        9.26        8.34      2.28 o 
  -3  12   6       61.54       63.64      3.58 o 
  -2  12   6      328.72      324.21      7.67 o 
  -1  12   6        8.10        5.01      2.04 o 
   0  12   6      123.79      116.40      8.72 o 
   1  12   6      319.04      320.64      8.23 o 
   2  12   6        4.70        7.73      2.48 o 
   3  12   6       22.69       26.19      3.39 o 
  -8  13   6        9.74        9.70      3.37 o 
  -7  13   6       86.38       80.14      5.76 o 
  -6  13   6       48.57       40.24      3.09 o 
  -5  13   6       23.09       19.06      2.80 o 
  -4  13   6       76.44       72.02      3.97 o 
  -3  13   6      354.41      341.22      9.70 o 
  -2  13   6      426.94      428.42     15.53 o 
  -1  13   6       28.74       31.48      3.13 o 
   0  13   6      198.81      205.44      6.48 o 
   1  13   6        0.67       -0.93      2.34 o 
   2  13   6      292.04      300.86      8.34 o 
   3  13   6       86.90       93.66      4.98 o 
  -7  14   6        2.53        1.05      2.70 o 
  -6  14   6      510.56      549.48      9.83 o 
  -5  14   6       90.53       85.68      7.32 o 
  -4  14   6       91.65      101.74      4.65 o 
  -3  14   6      411.40      394.56     17.09 o 
  -2  14   6      341.85      328.29     10.50 o 
  -1  14   6       34.19       29.29      3.92 o 
   0  14   6        2.67        2.27      2.23 o 
   1  14   6      414.78      429.38     10.07 o 
   2  14   6       28.39       26.81      3.35 o 
  -6  15   6        7.01        9.31      4.50 o 
  -5  15   6      105.08      108.82      5.04 o 
  -4  15   6       67.58       62.82      3.87 o 
  -3  15   6       26.89       29.35      3.02 o 
  -2  15   6       22.74       19.48      3.52 o 
  -1  15   6        4.65        0.97      2.70 o 
   0  15   6        1.09        0.74      2.15 o 
   1  15   6       50.27       51.22      4.20 o 
  -5  16   6       48.78       50.68      4.25 o 
  -4  16   6      167.25      176.31      6.06 o 
  -3  16   6      295.00      301.43      8.01 o 
  -2  16   6      309.84      304.10     10.13 o 
  -1  16   6      706.93      673.43     16.12 o 
   0  16   6       78.83       83.13      4.76 o 
  -4  17   6       27.30       27.17      3.13 o 
  -3  17   6      226.62      245.15      7.25 o 
  -2  17   6      152.39      155.97      8.16 o 
  -1  17   6       46.65       43.53      4.78 o 
 -10   1   7       76.15       83.65      5.57 o 
  -9   1   7      275.10      295.78      9.35 o 
  -8   1   7      240.78      255.45     14.36 o 
  -7   1   7     1683.18     1675.17     29.86 o 
  -6   1   7      382.15      372.83      8.08 o 
  -5   1   7      785.30      761.36     16.12 o 
  -4   1   7        4.15        5.83      3.14 o 
  -3   1   7      828.53      826.60     11.59 o 
  -2   1   7        1.23        2.06      1.07 o 
  -1   1   7       77.87       79.46      2.56 o 
   0   1   7      359.44      374.90      5.47 o 
   1   1   7      442.72      440.38      7.46 o 
   2   1   7      711.28      709.94     15.13 o 
   3   1   7       92.94       89.55      5.57 o 
   4   1   7      326.70      341.71     10.54 o 
 -10   2   7        5.49        5.18      2.97 o 
  -9   2   7       52.79       51.14      4.38 o 
  -8   2   7       48.58       35.34      3.35 o 
  -7   2   7      116.94      108.39      6.16 o 
  -6   2   7      639.01      623.68     16.89 o 
  -5   2   7       35.15       32.77      2.93 o 
  -4   2   7     1240.46     1211.71     18.18 o 
  -3   2   7       20.02       18.84      2.56 o 
  -2   2   7     1150.47     1163.46     13.38 o 
  -1   2   7     1318.84     1332.10     13.39 o 
   0   2   7      116.76      108.66      3.07 o 
   1   2   7      603.70      583.51      8.10 o 
   2   2   7       22.36       21.97      2.31 o 
   3   2   7      155.80      166.17      7.17 o 
   4   2   7       24.67       29.61      4.22 o 
 -10   3   7       68.94       61.93      7.32 o 
  -9   3   7       39.97       38.61      3.46 o 
  -8   3   7        0.30        1.57      1.90 o 
  -7   3   7      314.41      315.53      7.56 o 
  -6   3   7      437.37      414.41      8.64 o 
  -5   3   7      558.57      531.87     10.65 o 
  -4   3   7        8.15        5.96      2.23 o 
  -3   3   7      359.83      333.76      7.46 o 
  -2   3   7       57.42       49.24      2.72 o 
  -1   3   7       83.10       82.50      2.94 o 
   0   3   7       61.87       65.32      2.48 o 
   1   3   7        1.93        3.23      1.50 o 
   2   3   7       46.72       44.95      2.79 o 
   3   3   7      830.14      786.24     30.12 o 
   4   3   7       43.09       39.42      4.38 o 
 -10   4   7      170.76      208.65      8.44 o 
  -9   4   7      533.88      556.75     11.42 o 
  -8   4   7      518.02      516.70     10.39 o 
  -7   4   7        8.59        7.83      2.32 o 
  -6   4   7      227.74      233.54      8.36 o 
  -5   4   7      452.52      419.04      8.76 o 
  -4   4   7      222.37      215.77      6.03 o 
  -3   4   7        3.74        6.15      1.95 o 
  -2   4   7       80.56       85.53      3.42 o 
  -1   4   7      357.53      327.89      9.02 o 
   0   4   7      267.26      260.87      8.67 o 
   1   4   7      245.86      260.00      6.71 o 
   2   4   7        7.50        6.00      1.81 o 
   3   4   7      942.14      943.14     15.69 o 
   4   4   7      263.62      271.11      9.35 o 
 -10   5   7       93.82      103.51      6.16 o 
  -9   5   7        6.88        6.63      2.48 o 
  -8   5   7      216.49      203.69      6.39 o 
  -7   5   7        2.38       -2.83      1.90 o 
  -6   5   7       23.01       28.85      3.02 o 
  -5   5   7       13.20       13.00      2.38 o 
  -4   5   7       44.93       44.51      3.10 o 
  -3   5   7        1.73        1.98      4.05 o 
  -2   5   7      315.01      305.43      6.11 o 
  -1   5   7      415.42      408.42      7.31 o 
   0   5   7      261.62      250.16      7.10 o 
   1   5   7       43.37       47.66      3.35 o 
   2   5   7      121.38      117.23      4.76 o 
   3   5   7       72.74       68.00      5.55 o 
   4   5   7       30.52       27.02      5.63 o 
 -10   6   7      114.94      118.50      6.77 o 
  -9   6   7      106.80      109.44      5.20 o 
  -8   6   7       78.77       61.68      4.00 o 
  -7   6   7       32.66       31.16      3.13 o 
  -6   6   7     1418.95     1369.53     20.58 o 
  -5   6   7        1.29       -0.80      2.18 o 
  -4   6   7       46.31       47.76      3.35 o 
  -3   6   7        6.21        6.76      2.15 o 
  -2   6   7      317.33      315.13      6.32 o 
  -1   6   7      628.60      626.95     10.06 o 
   0   6   7      179.61      168.67      7.91 o 
   1   6   7       35.48       39.24      3.13 o 
   2   6   7        1.18       -0.56      2.39 o 
   3   6   7       56.87       59.93      4.04 o 
   4   6   7       80.19       78.82      8.44 o 
  -9   7   7       80.95       75.62      5.91 o 
  -8   7   7      416.87      425.33      9.53 o 
  -7   7   7      279.53      280.79      7.48 o 
  -6   7   7        0.31       -0.03      1.98 o 
  -5   7   7      805.46      809.15     13.85 o 
  -4   7   7        3.74        3.88      2.24 o 
  -3   7   7      487.28      462.50     11.08 o 
  -2   7   7      499.36      503.75     11.13 o 
  -1   7   7     1003.87      951.94     13.29 o 
   0   7   7     1322.68     1315.75     19.93 o 
   1   7   7       87.31       87.67      4.33 o 
   2   7   7      401.32      423.15      9.53 o 
   3   7   7        1.14       -2.73      1.82 o 
  -9   8   7       20.26       16.40      3.58 o 
  -8   8   7      272.73      270.76      7.58 o 
  -7   8   7       71.15       58.14      3.38 o 
  -6   8   7      238.07      199.10      6.16 o 
  -5   8   7       13.24        9.14      2.29 o 
  -4   8   7      102.91       96.36      4.33 o 
  -3   8   7      362.73      372.87      8.33 o 
  -2   8   7       29.64       23.90      2.31 o 
  -1   8   7      381.81      377.14     11.96 o 
   0   8   7      116.66      119.77      4.95 o 
   1   8   7      143.33      154.62      5.63 o 
   2   8   7       32.38       37.74      3.58 o 
   3   8   7        0.20       -0.83      2.15 o 
  -9   9   7      299.89      316.17     10.75 o 
  -8   9   7       54.84       41.83      3.67 o 
  -7   9   7      102.20      115.66      4.42 o 
  -6   9   7        1.63       -1.54      1.78 o 
  -5   9   7      526.49      490.93     10.17 o 
  -4   9   7      127.39      122.18      5.44 o 
  -3   9   7        2.21       -1.09      1.72 o 
  -2   9   7      149.72      135.46      5.63 o 
  -1   9   7      606.56      606.07     14.53 o 
   0   9   7      116.51      119.29      9.80 o 
   1   9   7      232.95      219.01      6.71 o 
   2   9   7      424.82      431.65      9.96 o 
   3   9   7        3.88        4.30      2.48 o 
  -8  10   7       91.32       95.20      5.93 o 
  -7  10   7      177.00      189.66      6.18 o 
  -6  10   7      189.83      190.53      6.16 o 
  -5  10   7       26.66       27.61      4.12 o 
  -4  10   7     1407.59     1400.03     21.01 o 
  -3  10   7      153.27      148.52      5.39 o 
  -2  10   7      342.92      318.18      7.58 o 
  -1  10   7      246.41      229.75      7.84 o 
   0  10   7      398.73      363.08      8.76 o 
   1  10   7      667.29      688.65     13.32 o 
   2  10   7       10.20        4.93      4.61 o 
   3  10   7      308.57      302.58      8.45 o 
  -8  11   7       26.21       28.88      4.17 o 
  -7  11   7       96.97       96.91      4.47 o 
  -6  11   7        5.74        5.14      2.29 o 
  -5  11   7        2.18       -0.74      1.95 o 
  -4  11   7        7.02        8.94      2.44 o 
  -3  11   7       16.12       11.72      2.37 o 
  -2  11   7      445.90      444.11      9.41 o 
  -1  11   7      222.92      219.37      6.71 o 
   0  11   7       47.65       46.53      3.78 o 
   1  11   7       12.89       13.72      2.80 o 
   2  11   7       26.48       26.18      3.35 o 
  -7  12   7       41.99       50.16      3.49 o 
  -6  12   7       72.49       78.70      4.94 o 
  -5  12   7        3.54       -0.79      3.11 o 
  -4  12   7      198.69      201.25      8.42 o 
  -3  12   7      294.88      295.20      9.07 o 
  -2  12   7       49.28       52.90      3.55 o 
  -1  12   7       80.33       84.58      4.43 o 
   0  12   7       80.36       77.88      4.53 o 
   1  12   7      410.90      420.00     10.07 o 
   2  12   7       15.19       10.78      2.80 o 
  -7  13   7      335.52      347.44      8.99 o 
  -6  13   7        0.16       -1.48      2.87 o 
  -5  13   7       25.52       26.30      3.10 o 
  -4  13   7      211.16      187.11      6.16 o 
  -3  13   7        4.13        5.56      2.37 o 
  -2  13   7        0.54       -0.74      2.56 o 
  -1  13   7        2.80        2.35      2.11 o 
   0  13   7       23.72       22.97      4.35 o 
   1  13   7        6.50        4.56      2.48 o 
  -6  14   7        5.87        3.47      2.44 o 
  -5  14   7       65.59       68.21      4.20 o 
  -4  14   7      217.09      198.68      6.91 o 
  -3  14   7       43.30       43.29      3.67 o 
  -2  14   7      124.38      135.47     12.67 o 
  -1  14   7       72.58       67.21      5.36 o 
   0  14   7       27.46       32.02      3.55 o 
  -5  15   7      442.19      463.27     10.50 o 
  -4  15   7        3.95        3.82      2.68 o 
  -3  15   7      949.92      947.52     17.78 o 
  -2  15   7       21.88       26.51      4.17 o 
  -1  15   7      445.34      468.58     13.12 o 
 -10   0   8       55.32       70.94      7.88 o 
  -9   0   8      705.02      740.33     24.21 o 
  -8   0   8      200.93      172.84     10.70 o 
  -7   0   8      385.11      367.63     15.76 o 
  -6   0   8     2398.60     2425.35     58.55 o 
  -5   0   8       20.20        6.76      4.50 o 
  -4   0   8      633.72      647.83     14.71 o 
  -3   0   8      223.69      218.38      7.93 o 
  -2   0   8      120.15      104.15      4.22 o 
  -1   0   8      564.15      594.84     10.90 o 
   0   0   8      354.78      349.50      7.96 o 
   1   0   8      226.05      216.22      7.76 o 
   2   0   8       30.16       27.59      5.07 o 
   3   0   8       33.17       46.73      6.76 o 
 -10   1   8        2.05        1.69      2.79 o 
  -9   1   8       87.60       96.57      6.47 o 
  -8   1   8       55.10       51.59      4.78 o 
  -7   1   8      135.13      125.90      8.73 o 
  -6   1   8       51.46       47.83      5.07 o 
  -5   1   8        4.81        3.75      2.97 o 
  -4   1   8       75.91       75.04      4.20 o 
  -3   1   8      112.22      115.32      6.15 o 
  -2   1   8       65.92       67.38      3.36 o 
  -1   1   8      511.59      527.49      9.06 o 
   0   1   8      141.22      164.21      3.84 o 
   1   1   8        2.20        4.33      1.86 o 
   2   1   8        1.53       -1.69      2.39 o 
   3   1   8       44.92       50.51      4.78 o 
 -10   2   8       68.72       83.53      5.76 o 
  -9   2   8      101.80      109.22      6.37 o 
  -8   2   8       48.15       44.31      7.60 o 
  -7   2   8       25.56       13.49      3.38 o 
  -6   2   8       72.80       69.41      6.76 o 
  -5   2   8      548.84      585.29     11.47 o 
  -4   2   8      714.11      706.12     13.90 o 
  -3   2   8      100.73       94.05      4.71 o 
  -2   2   8       32.78       29.37      2.33 o 
  -1   2   8      101.38      111.61      3.63 o 
   0   2   8      798.29      810.45     12.03 o 
   1   2   8      247.21      265.04      7.14 o 
   2   2   8        7.91        8.44      3.94 o 
   3   2   8      599.11      609.62     14.92 o 
  -9   3   8       38.36       34.18      4.22 o 
  -8   3   8      337.84      352.81     10.75 o 
  -7   3   8       86.70       87.19      5.97 o 
  -6   3   8        1.18        0.34      2.81 o 
  -5   3   8       90.41      103.62      4.71 o 
  -4   3   8      382.12      385.42      8.88 o 
  -3   3   8      974.21      975.46     16.13 o 
  -2   3   8        8.90        9.87      1.95 o 
  -1   3   8      534.60      533.33      8.03 o 
   0   3   8      450.97      447.29      8.08 o 
   1   3   8       38.24       39.78      3.35 o 
   2   3   8      211.85      222.94     11.82 o 
   3   3   8       59.07       54.05      7.32 o 
  -9   4   8       10.68        8.14      4.50 o 
  -8   4   8        8.38        6.47      3.66 o 
  -7   4   8       21.02       25.54      4.73 o 
  -6   4   8       36.65       35.95      3.35 o 
  -5   4   8       29.61       25.27      2.89 o 
  -4   4   8        6.29        5.50      2.23 o 
  -3   4   8        2.91        0.59      2.23 o 
  -2   4   8      445.51      417.50      7.87 o 
  -1   4   8        2.14       -0.75      1.62 o 
   0   4   8       24.94       24.43      3.24 o 
   1   4   8       25.58       27.94      3.02 o 
   2   4   8        1.01        1.08      2.23 o 
   3   4   8       25.08       21.39      5.63 o 
  -9   5   8       38.68       44.51      3.78 o 
  -8   5   8      321.68      313.73      8.11 o 
  -7   5   8      537.39      545.49     11.04 o 
  -6   5   8       93.24      105.32      4.85 o 
  -5   5   8      628.88      611.71     11.92 o 
  -4   5   8        1.78       -2.59      1.73 o 
  -3   5   8      233.66      235.34      6.81 o 
  -2   5   8      622.41      618.09     13.41 o 
  -1   5   8       44.55       42.40      2.88 o 
   0   5   8      199.42      178.42      7.18 o 
   1   5   8       53.73       54.67      3.78 o 
   2   5   8       53.77       62.84      4.11 o 
  -9   6   8        4.27        6.60      2.48 o 
  -8   6   8       23.01       20.34      3.02 o 
  -7   6   8        0.25        0.24      2.15 o 
  -6   6   8       72.67       57.32      4.00 o 
  -5   6   8       77.34       74.96      5.82 o 
  -4   6   8       23.17       29.25      3.72 o 
  -3   6   8       38.31       44.74      3.55 o 
  -2   6   8     1003.89     1004.35     14.31 o 
  -1   6   8      227.94      234.31      7.96 o 
   0   6   8      107.95      108.26      4.85 o 
   1   6   8      327.22      342.26      8.54 o 
   2   6   8       50.78       44.57      3.69 o 
  -9   7   8       11.41        5.35      2.85 o 
  -8   7   8        8.45        5.73      2.38 o 
  -7   7   8       79.67       81.37      3.90 o 
  -6   7   8       56.85       50.21      4.00 o 
  -5   7   8       40.61       31.46      3.35 o 
  -4   7   8       43.79       45.54      3.76 o 
  -3   7   8       89.37       95.62      4.53 o 
  -2   7   8       27.08       31.15      2.90 o 
  -1   7   8      163.01      157.97      5.59 o 
   0   7   8       15.04       16.94      2.80 o 
   1   7   8       12.07       12.39      2.80 o 
   2   7   8        9.71       11.49      3.24 o 
  -8   8   8       68.56       78.98      5.67 o 
  -7   8   8       25.34       30.29      2.97 o 
  -6   8   8      212.43      219.68      6.93 o 
  -5   8   8       66.84       57.69      4.00 o 
  -4   8   8     1033.73     1000.23     16.57 o 
  -3   8   8       53.16       49.57      4.73 o 
  -2   8   8      715.97      704.36     11.11 o 
  -1   8   8        0.87        0.36      2.11 o 
   0   8   8      295.43      283.34      7.69 o 
   1   8   8      182.36      171.44      8.56 o 
   2   8   8        2.34        1.50      2.83 o 
  -8   9   8       29.03       28.62      3.67 o 
  -7   9   8       40.28       41.08      3.23 o 
  -6   9   8        0.14       -3.17      2.11 o 
  -5   9   8      336.23      319.86      8.44 o 
  -4   9   8       31.50       34.54      3.35 o 
  -3   9   8      333.74      340.82      9.34 o 
  -2   9   8        1.09        2.09      1.86 o 
  -1   9   8      385.76      382.01      9.21 o 
   0   9   8       83.07       87.14      6.80 o 
   1   9   8        6.59        8.57      2.56 o 
  -8  10   8        0.51        0.35      2.29 o 
  -7  10   8       18.59       19.69      2.60 o 
  -6  10   8      174.24      170.34      6.16 o 
  -5  10   8      114.98      104.17      4.94 o 
  -4  10   8      157.83      155.56      5.95 o 
  -3  10   8      130.81      131.88      5.39 o 
  -2  10   8        0.47       -0.33      1.69 o 
  -1  10   8       52.53       47.09      3.87 o 
   0  10   8       43.20       35.52      3.64 o 
   1  10   8        0.67        3.23      2.37 o 
  -7  11   8        0.60       -1.04      2.00 o 
  -6  11   8      110.83      111.42      5.26 o 
  -5  11   8      185.92      201.02      7.42 o 
  -4  11   8       85.39       96.41      4.74 o 
  -3  11   8      280.59      286.92     11.23 o 
  -2  11   8        7.85        2.33      2.70 o 
  -1  11   8      237.64      242.57      7.46 o 
   0  11   8      177.19      183.34     10.26 o 
  -6  12   8       34.67       41.87      3.97 o 
  -5  12   8       28.30       21.36      3.13 o 
  -4  12   8       29.57       26.74      4.45 o 
  -3  12   8        2.89        6.78      2.44 o 
  -2  12   8        3.05       -0.43      2.56 o 
  -1  12   8       73.71       66.45      4.53 o 
   0  12   8        7.68        6.85      2.65 o 
  -5  13   8      437.10      427.95     10.16 o 
  -4  13   8       13.59        7.42      2.62 o 
  -3  13   8       15.32        9.55      2.50 o 
  -2  13   8       49.14       39.72      4.96 o 
  -1  13   8       71.76       74.50      5.35 o 
  -9   1   9        1.28        2.18      2.97 o 
  -8   1   9      147.30      144.24      7.32 o 
  -7   1   9       26.65       25.64      4.38 o 
  -6   1   9      483.70      523.75     13.93 o 
  -5   1   9      652.03      660.72     16.12 o 
  -4   1   9       39.21       36.38      3.63 o 
  -3   1   9      118.64      132.68      4.67 o 
  -2   1   9       90.10       89.78      4.15 o 
  -1   1   9      653.36      703.89     11.38 o 
   0   1   9       78.55       86.80      7.04 o 
   1   1   9       81.11       87.83      7.88 o 
  -9   2   9      129.02      142.35      7.36 o 
  -8   2   9       75.48       81.09      8.16 o 
  -7   2   9       70.44       83.25      6.16 o 
  -6   2   9      267.14      257.76      9.75 o 
  -5   2   9        4.35       -0.95      2.65 o 
  -4   2   9       41.49       38.16      3.81 o 
  -3   2   9       73.02       70.97      4.43 o 
  -2   2   9      117.57      124.15      4.64 o 
  -1   2   9       14.16       11.31      2.07 o 
   0   2   9      207.56      241.19      8.02 o 
   1   2   9        6.99        6.19      4.50 o 
  -8   3   9        0.08       -0.28      3.18 o 
  -7   3   9        1.75       -0.30      2.97 o 
  -6   3   9       93.57       87.33      6.47 o 
  -5   3   9        0.11       -3.02      2.23 o 
  -4   3   9       21.66       20.75      3.22 o 
  -3   3   9       42.62       43.21      3.87 o 
  -2   3   9       25.98       22.62      2.76 o 
  -1   3   9       93.63      107.84      4.44 o 
   0   3   9        3.02        4.96      2.50 o 
   1   3   9       22.28       27.81      3.46 o 
  -8   4   9       22.90       24.73      4.17 o 
  -7   4   9      169.86      201.60      8.76 o 
  -6   4   9       31.94       34.14      3.55 o 
  -5   4   9      104.93      115.41      5.28 o 
  -4   4   9      749.67      781.02     14.40 o 
  -3   4   9        7.42        9.33      2.77 o 
  -2   4   9      482.05      484.49      9.07 o 
  -1   4   9      356.96      370.76      7.78 o 
   0   4   9       62.77       58.20      4.20 o 
   1   4   9       38.46       38.48      3.67 o 
  -8   5   9        5.49        7.45      3.37 o 
  -7   5   9       58.57       52.64      5.13 o 
  -6   5   9       39.75       35.66      3.87 o 
  -5   5   9        0.33       -1.63      2.09 o 
  -4   5   9      102.96      103.41      5.30 o 
  -3   5   9      366.81      386.81      9.30 o 
  -2   5   9        2.14        0.22      2.08 o 
  -1   5   9        0.36        0.75      3.01 o 
   0   5   9       34.49       39.25      3.64 o 
   1   5   9        3.12        1.18      2.32 o 
  -8   6   9        1.06        1.05      3.10 o 
  -7   6   9       16.24       18.13      3.06 o 
  -6   6   9      119.92      122.40      5.61 o 
  -5   6   9      310.81      288.69      8.00 o 
  -4   6   9       69.58       81.12      4.85 o 
  -3   6   9        0.81        2.40      2.50 o 
  -2   6   9      119.57      127.66      4.68 o 
  -1   6   9       42.61       34.20      3.55 o 
   0   6   9      165.71      169.42      6.76 o 
  -8   7   9      106.92      114.30      5.51 o 
  -7   7   9      140.53      126.40      5.83 o 
  -6   7   9      120.17      110.43      5.37 o 
  -5   7   9      384.73      418.20     10.07 o 
  -4   7   9       42.65       57.14      4.33 o 
  -3   7   9      238.98      227.23      7.02 o 
  -2   7   9        4.93        4.61      2.11 o 
  -1   7   9       90.06       99.52      5.04 o 
   0   7   9       27.07       32.94      3.55 o 
  -7   8   9       74.42       74.28      4.61 o 
  -6   8   9       81.25       82.57      4.98 o 
  -5   8   9      227.91      250.07      7.79 o 
  -4   8   9       17.63       20.02      3.17 o 
  -3   8   9       72.27       83.64      4.85 o 
  -2   8   9      119.03      121.06      5.37 o 
  -1   8   9        3.65        4.83      2.56 o 
   0   8   9        5.23       23.54     13.51 o 
  -7   9   9       18.30       15.94      3.22 o 
  -6   9   9      146.03      166.97      6.48 o 
  -5   9   9      217.70      229.20      7.95 o 
  -4   9   9      130.44      133.05      6.41 o 
  -3   9   9      307.01      316.43      9.68 o 
  -2   9   9        0.10       -1.05      2.77 o 
  -1   9   9      116.51       98.92      9.12 o 
  -6  10   9       24.32       25.02      4.32 o 
  -5  10   9       90.33       97.70      5.26 o 
  -4  10   9      188.81      196.10      6.90 o 
  -3  10   9        7.13        7.41      2.76 o 
  -2  10   9       74.99       84.16      6.08 o 
  -4  11   9       10.39       12.85      2.89 o 
  -3  11   9       59.59       63.14      5.76 o 
  -7   0  10      126.15      124.42     10.70 o 
  -6   0  10      155.89      160.45     11.82 o 
  -5   0  10      343.17      412.11     18.58 o 
  -4   0  10      308.00      368.19     16.89 o 
  -3   0  10       13.93       13.25      3.64 o 
  -2   0  10      506.49      548.88     14.49 o 
  -1   0  10       66.70       69.81      8.44 o 
  -7   1  10       84.11       91.03      6.77 o 
  -6   1  10      210.39      206.97      9.35 o 
  -5   1  10      334.16      388.19     12.74 o 
  -4   1  10        0.45        0.31      2.72 o 
  -3   1  10       35.18       28.78      3.64 o 
  -2   1  10        9.32       11.33      2.57 o 
  -1   1  10       68.56       65.90      4.63 o 
  -7   2  10       72.92       79.12      6.37 o 
  -6   2  10       83.22       86.77     17.17 o 
  -5   2  10       47.81       50.67      4.47 o 
  -4   2  10        5.26       10.26      2.98 o 
  -3   2  10       39.69       37.58      3.87 o 
  -2   2  10       40.88       47.44      4.20 o 
  -1   2  10        0.24        3.60      3.32 o 
  -7   3  10        2.60        2.91      3.37 o 
  -6   3  10       49.95       51.82     12.67 o 
  -5   3  10      117.65      125.76      5.88 o 
  -4   3  10       65.46       85.32      6.03 o 
  -3   3  10       91.47       90.38      5.25 o 
  -2   3  10        1.24       -0.47      2.62 o 
  -7   4  10        0.06       -0.86      3.94 o 
  -6   4  10       14.44        5.95      2.77 o 
  -5   4  10        0.44        3.23      3.09 o 
  -4   4  10       14.32       20.24      3.46 o 
  -3   4  10       48.28       42.46      4.09 o 
  -2   4  10        3.24        0.26      2.62 o 
  -6   5  10       77.30       84.71      5.18 o 
  -5   5  10       11.78        7.11      2.96 o 
  -4   5  10      285.67      307.39      8.76 o 
  -3   5  10       96.68      111.86      5.67 o 
  -2   5  10       38.62       36.57      3.87 o 
  -6   6  10      109.28      118.70      5.83 o 
  -5   6  10      111.41      113.64     12.23 o 
  -4   6  10       33.56       34.04      4.04 o 
  -3   6  10       18.85       13.64      3.17 o 
  -4   7  10       95.95       90.92      5.18 o 
                                                 
